# Supplementary material for: (E)-2-[(2-Hydr­oxy-5-nitro­phen­yl)iminiometh­yl]phenolate
Source: Acta Crystallogr Sect E Struct Rep Online. 2009 Feb 11;65(Pt 3):o490–1. doi: 10.1107/S1600536809001007 (PMC2968543; doi:10.1107/S1600536809001007)
Supplement: Supplementary file 1 [file e-65-0o490-sup1.cif]

##############################################################################
###                                                                        ###
###        Electronic paper (Acta Crystallographica Section E)             ###
###                                                                        ###
##############################################################################
#                                                                            #
# This CIF contains the data in a paper accepted for publication in Acta     #
# Crystallographica Section E. It conforms to the requirements of Notes      #
# for Authors for Section E, and has been peer reviewed under the auspices   #
# of the IUCr Commission on Journals.                                        #
#                                                                            #
# Full details of the Crystallographic Information File format               #
# are given in the paper "The Crystallographic Information File (CIF):       #
# a New Standard Archive File for Crystallography" by S. R. Hall, F. H.      #
# Allen and I. D. Brown [Acta Cryst. (1991), A47, 655-685].                  #
#                                                                            #
# The current version of the core CIF dictionary is obtainable from          #
# ftp://ftp.iucr.org/pub/cif_core.dic. The current version number is 2.4.    #
#                                                                            #
# Software is freely available for graphical display of the structure(s) in  #
# this CIF.  For information consult the CIF home page http://www.iucr.org/  #
# cif/home.html                                                              #
#                                                                            #
# This file may be used for bona fide research purposes within the           #
# scientific community so long as proper attribution is given to the journal # 
# article from which it was obtained.                                        #
#                                                                            #
##############################################################################
                                             
data_global
_audit_creation_method     SHELXL-97
_journal_date_recd_electronic     2009-01-08
_journal_date_accepted     2009-01-08
_journal_name_full     'Acta Crystallographica, Section E'
_journal_year     2009
_journal_volume     65
_journal_issue      3
_journal_page_first     o490
_journal_page_last     o491
_journal_paper_category     QO
_journal_coeditor_code     BT2849
_publ_contact_author_name     'Butcher, Ray J.'
_publ_contact_author_address
;
Department of Chemistry
Howard University
525 College Street NW
Washington DC 20059, USA
;
_publ_contact_author_email     rbutcher99@yahoo.com
_publ_contact_author_fax     ?
_publ_contact_author_phone     '703 585-6631'
_publ_section_title
;
(<i>E</i>)-2-[(2-Hydroxy-5-nitrophenyl)iminiomethyl]phenolate
;
loop_
    _publ_author_name
    _publ_author_address
    'Hijji, Yousef M.'
;Department of Chemistry
Morgan State University
Baltimore, MD 21251, USA
;
    'Barare, Belygona'
;Department of Chemistry
Morgan State University
Baltimore, MD 21251, USA
;
    'Butcher, Ray J.'
;Department of Chemistry
Howard University
525 College Street NW
Washington DC 20059, USA
;
    'Jasinski, Jerry P.'
;
Department of Chemistry
Keene State College
229 Main Street
Keene, NH 03435-2001, USA
;
data_I
_chemical_name_systematic
;
(<i>E</i>)-2-[(2-Hydroxy-5-nitrophenyl)iminiomethyl]phenolate
;
_chemical_name_common     ?
_chemical_formula_moiety     'C13 H10 N2 O4'
_chemical_formula_sum     'C13 H10 N2 O4'
_chemical_formula_iupac     'C13 H10 N2 O4'
_chemical_formula_weight     258.23
_chemical_melting_point     ?
_symmetry_cell_setting     monoclinic
_symmetry_space_group_name_H-M     'P 21/c'
_symmetry_space_group_name_Hall     '-P 2ybc'
loop_
    _symmetry_equiv_pos_as_xyz
    'x, y, z'
    '-x, y+1/2, -z+1/2'
    '-x, -y, -z'
    'x, -y-1/2, z-1/2'
_cell_length_a     7.3949(3)
_cell_length_b     9.1058(4)
_cell_length_c     17.2734(6)
_cell_angle_alpha     90.00
_cell_angle_beta     96.387(4)
_cell_angle_gamma     90.00
_cell_volume     1155.91(8)
_cell_formula_units_Z     4
_cell_measurement_reflns_used     5321
_cell_measurement_theta_min     4.6186
_cell_measurement_theta_max     32.5524
_cell_measurement_temperature     296(2)
_exptl_crystal_description     prism
_exptl_crystal_colour     yellow
_exptl_crystal_size_max     0.45
_exptl_crystal_size_mid     0.36
_exptl_crystal_size_min     0.21
_exptl_crystal_density_diffrn     1.484
_exptl_crystal_density_meas     ?
_exptl_crystal_density_method     'not measured'
_exptl_crystal_F_000     536
_exptl_absorpt_coefficient_mu     0.112
_exptl_absorpt_correction_type     multi-scan
_exptl_absorpt_process_details     '(CrysAlis RED; Oxford Diffraction, 2007)'
_exptl_absorpt_correction_T_min     0.950
_exptl_absorpt_correction_T_max     0.977
_exptl_special_details
;
;
_diffrn_ambient_temperature     296(2)
_diffrn_radiation_type     MoK\a
_diffrn_radiation_wavelength     0.71073
_diffrn_radiation_source     'fine-focus sealed tube'
_diffrn_radiation_monochromator     graphite
_diffrn_measurement_device_type     'Oxford Diffraction Gemini R'
_diffrn_measurement_method     '\f and \w'
_diffrn_detector_area_resol_mean     10.5081
_diffrn_reflns_number     16362
_diffrn_reflns_av_R_equivalents     0.0446
_diffrn_reflns_av_sigmaI/netI     0.0525
_diffrn_reflns_theta_min     4.63
_diffrn_reflns_theta_max     32.53
_diffrn_reflns_theta_full     25.00
_diffrn_measured_fraction_theta_max     0.926
_diffrn_measured_fraction_theta_full     0.994
_diffrn_reflns_limit_h_min     -10
_diffrn_reflns_limit_h_max     11
_diffrn_reflns_limit_k_min     -12
_diffrn_reflns_limit_k_max     13
_diffrn_reflns_limit_l_min     -25
_diffrn_reflns_limit_l_max     24
_diffrn_standards_number     ?
_diffrn_standards_interval_count     ?
_diffrn_standards_interval_time     ?
_diffrn_standards_decay_%     <2%
_refine_special_details
;
Refinement of <i>F</i>^2^ against ALL reflections. The weighted <i>R</i>-factor
<i>wR</i> and goodness of fit <i>S</i> are based on <i>F</i>^2^, conventional
<i>R</i>-factors <i>R</i> are based on <i>F</i>, with <i>F</i> set to zero for
negative <i>F</i>^2^. The threshold expression of <i>F</i>^2^ >
\s(<i>F</i>^2^) is used only for calculating <i>R</i>-factors(gt) <i>etc</i>.
and is not relevant to the choice of reflections for refinement.
<i>R</i>-factors based on <i>F</i>^2^ are statistically about twice as large
as those based on <i>F</i>, and <i>R</i>- factors based on ALL data will be
even larger.
;
_reflns_number_total     3889
_reflns_number_gt     2071
_reflns_threshold_expression     I>2\s(I)
_refine_ls_structure_factor_coef     Fsqd
_refine_ls_matrix_type     full
_refine_ls_R_factor_all     0.0986
_refine_ls_R_factor_gt     0.0521
_refine_ls_wR_factor_gt     0.1353
_refine_ls_wR_factor_ref     0.1610
_refine_ls_goodness_of_fit_ref     1.007
_refine_ls_restrained_S_all     1.007
_refine_ls_number_reflns     3889
_refine_ls_number_parameters     173
_refine_ls_number_restraints     0
_refine_ls_hydrogen_treatment     constr
_refine_ls_weighting_scheme     calc
_refine_ls_weighting_details
                 'calc w=1/[\s^2^(Fo^2^)+(0.0893P)^2^] where P=(Fo^2^+2Fc^2^)/3'
_atom_sites_solution_hydrogens     geom
_atom_sites_solution_primary     direct
_atom_sites_solution_secondary     difmap
_refine_ls_shift/su_max     0.000
_refine_ls_shift/su_mean     0.000
_refine_diff_density_max     0.358
_refine_diff_density_min     -0.229
_refine_ls_extinction_method     none
_refine_ls_extinction_coef     ?
loop_
    _atom_type_symbol
    _atom_type_description
    _atom_type_scat_dispersion_real
    _atom_type_scat_dispersion_imag
    _atom_type_scat_source
    'C' 'C' 0.0033 0.0016
                         'International Tables Vol C Tables 4.2.6.8 and 6.1.1.4'
    'H' 'H' 0.0000 0.0000
                         'International Tables Vol C Tables 4.2.6.8 and 6.1.1.4'
    'N' 'N' 0.0061 0.0033
                         'International Tables Vol C Tables 4.2.6.8 and 6.1.1.4'
    'O' 'O' 0.0106 0.0060
                         'International Tables Vol C Tables 4.2.6.8 and 6.1.1.4'
_computing_data_collection     '<i>CrysAlisPro</i> (Oxford Diffraction, 2007)'
_computing_cell_refinement     '<i>CrysAlisPro</i> (Oxford Diffraction, 2007)'
_computing_data_reduction     '<i>CrysAlisPro</i> (Oxford Diffraction, 2007)'
_computing_structure_solution     '<i>SHELXS97</i> (Sheldrick, 2008)'
_computing_structure_refinement     '<i>SHELXL97</i> (Sheldrick, 2008)'
_computing_molecular_graphics     '<i>SHELXTL</i> (Sheldrick, 2008)'
_computing_publication_material     '<i>SHELXTL</i> (Sheldrick, 2008)'
loop_
    _atom_site_type_symbol
    _atom_site_label
    _atom_site_fract_x
    _atom_site_fract_y
    _atom_site_fract_z
    _atom_site_U_iso_or_equiv
    _atom_site_adp_type
    _atom_site_calc_flag
    _atom_site_refinement_flags
    _atom_site_occupancy
    _atom_site_disorder_assembly
    _atom_site_disorder_group
    O O1 0.07674(16) 0.78106(11) 0.74658(6) 0.0506(3) Uani d . 1 . .
    H H1O 0.0213 0.8253 0.7779 0.061 Uiso calc R 1 . .
    O O2 0.56661(19) 1.27359(14) 0.63179(8) 0.0696(4) Uani d . 1 . .
    O O3 0.64896(19) 1.09097(16) 0.56567(8) 0.0797(5) Uani d . 1 . .
    O O4 0.10989(15) 0.42056(11) 0.66269(5) 0.0475(3) Uani d . 1 . .
    N N1 0.56076(17) 1.14379(16) 0.61491(7) 0.0494(3) Uani d . 1 . .
    N N2 0.25299(15) 0.67241(13) 0.63378(6) 0.0367(3) Uani d . 1 . .
    H H2B 0.2098 0.6146 0.6665 0.044 Uiso calc R 1 . .
    C C7 0.27637(17) 0.61689(15) 0.56560(7) 0.0353(3) Uani d . 1 . .
    H H7A 0.3301 0.6755 0.5304 0.042 Uiso calc R 1 . .
    C C1 0.19513(18) 0.87143(15) 0.71860(7) 0.0372(3) Uani d . 1 . .
    C C2 0.2271(2) 1.01473(16) 0.74472(8) 0.0433(4) Uani d . 1 . .
    H H2A 0.1653 1.0508 0.7847 0.052 Uiso calc R 1 . .
    C C3 0.3485(2) 1.10366(16) 0.71228(8) 0.0430(4) Uani d . 1 . .
    H H3A 0.3688 1.1995 0.7297 0.052 Uiso calc R 1 . .
    C C4 0.44018(19) 1.04784(16) 0.65308(8) 0.0383(3) Uani d . 1 . .
    C C5 0.41405(19) 0.90591(15) 0.62591(8) 0.0382(3) Uani d . 1 . .
    H H5A 0.4778 0.8706 0.5863 0.046 Uiso calc R 1 . .
    C C6 0.29168(18) 0.81772(15) 0.65867(7) 0.0346(3) Uani d . 1 . .
    C C8 0.22475(18) 0.47420(15) 0.54298(7) 0.0330(3) Uani d . 1 . .
    C C9 0.13664(18) 0.37863(15) 0.59295(7) 0.0357(3) Uani d . 1 . .
    C C10 0.0795(2) 0.23976(16) 0.56283(8) 0.0430(4) Uani d . 1 . .
    H H10A 0.0199 0.1758 0.5934 0.052 Uiso calc R 1 . .
    C C11 0.1105(2) 0.19794(16) 0.48953(9) 0.0464(4) Uani d . 1 . .
    H H11A 0.0724 0.1056 0.4714 0.056 Uiso calc R 1 . .
    C C12 0.1984(2) 0.29107(17) 0.44103(8) 0.0443(4) Uani d . 1 . .
    H H12A 0.2196 0.2601 0.3915 0.053 Uiso calc R 1 . .
    C C13 0.25243(19) 0.42681(15) 0.46681(8) 0.0380(3) Uani d . 1 . .
    H H13A 0.3082 0.4895 0.4342 0.046 Uiso calc R 1 . .
loop_
    _atom_site_aniso_label
    _atom_site_aniso_U_11
    _atom_site_aniso_U_22
    _atom_site_aniso_U_33
    _atom_site_aniso_U_12
    _atom_site_aniso_U_13
    _atom_site_aniso_U_23
    O1 0.0648(7) 0.0424(6) 0.0510(6) -0.0085(5) 0.0346(5) -0.0106(5)
    O2 0.0823(9) 0.0445(8) 0.0842(9) -0.0225(7) 0.0183(7) -0.0007(6)
    O3 0.0888(10) 0.0751(10) 0.0847(9) -0.0308(8) 0.0520(8) -0.0116(7)
    O4 0.0642(7) 0.0413(6) 0.0418(5) -0.0029(5) 0.0272(5) 0.0021(4)
    N1 0.0507(8) 0.0468(8) 0.0520(7) -0.0143(6) 0.0115(6) 0.0001(6)
    N2 0.0446(6) 0.0301(6) 0.0385(6) -0.0019(5) 0.0180(5) -0.0009(5)
    C7 0.0367(7) 0.0335(7) 0.0383(7) -0.0011(6) 0.0153(5) 0.0007(5)
    C1 0.0465(8) 0.0325(7) 0.0348(6) -0.0015(6) 0.0140(6) 0.0004(5)
    C2 0.0530(9) 0.0387(8) 0.0407(7) 0.0013(7) 0.0159(6) -0.0064(6)
    C3 0.0518(9) 0.0337(8) 0.0439(7) -0.0056(6) 0.0068(6) -0.0033(6)
    C4 0.0412(7) 0.0361(8) 0.0383(7) -0.0059(6) 0.0075(6) 0.0018(6)
    C5 0.0422(8) 0.0354(8) 0.0390(7) -0.0021(6) 0.0138(6) -0.0021(6)
    C6 0.0407(7) 0.0298(7) 0.0346(6) 0.0003(6) 0.0091(5) -0.0021(5)
    C8 0.0347(6) 0.0303(7) 0.0360(6) 0.0010(5) 0.0133(5) 0.0007(5)
    C9 0.0378(7) 0.0324(7) 0.0390(7) 0.0034(6) 0.0138(5) 0.0035(5)
    C10 0.0466(8) 0.0327(8) 0.0509(8) -0.0040(6) 0.0109(6) 0.0070(6)
    C11 0.0552(9) 0.0316(8) 0.0522(8) -0.0028(7) 0.0050(7) -0.0038(6)
    C12 0.0551(9) 0.0401(9) 0.0390(7) 0.0018(7) 0.0113(6) -0.0043(6)
    C13 0.0434(7) 0.0347(8) 0.0382(7) 0.0007(6) 0.0156(6) 0.0002(5)
_geom_special_details
;
All e.s.d.'s (except the e.s.d. in the dihedral angle between two l.s. planes)
are estimated using the full covariance matrix. The cell e.s.d.'s are taken
into account individually in the estimation of e.s.d.'s in distances, angles
and torsion angles; correlations between e.s.d.'s in cell parameters are only
used when they are defined by crystal symmetry. An approximate (isotropic)
treatment of cell e.s.d.'s is used for estimating e.s.d.'s involving l.s.
planes.
;
loop_
    _geom_bond_atom_site_label_1
    _geom_bond_atom_site_label_2
    _geom_bond_site_symmetry_2
    _geom_bond_distance
    _geom_bond_publ_flag
    O1 C1 . 1.3310(16) ?
    O1 H1O . 0.8200 ?
    O2 N1 . 1.2170(18) ?
    O3 N1 . 1.2262(16) ?
    O4 C9 . 1.2997(15) ?
    N1 C4 . 1.4574(18) ?
    N2 C7 . 1.3105(16) ?
    N2 C6 . 1.4107(17) ?
    N2 H2B . 0.8600 ?
    C7 C8 . 1.3977(19) ?
    C7 H7A . 0.9300 ?
    C1 C2 . 1.392(2) ?
    C1 C6 . 1.4089(18) ?
    C2 C3 . 1.374(2) ?
    C2 H2A . 0.9300 ?
    C3 C4 . 1.3847(19) ?
    C3 H3A . 0.9300 ?
    C4 C5 . 1.3813(19) ?
    C5 C6 . 1.3776(19) ?
    C5 H5A . 0.9300 ?
    C8 C13 . 1.4210(17) ?
    C8 C9 . 1.4325(18) ?
    C9 C10 . 1.414(2) ?
    C10 C11 . 1.366(2) ?
    C10 H10A . 0.9300 ?
    C11 C12 . 1.402(2) ?
    C11 H11A . 0.9300 ?
    C12 C13 . 1.359(2) ?
    C12 H12A . 0.9300 ?
    C13 H13A . 0.9300 ?
loop_
    _geom_angle_atom_site_label_1
    _geom_angle_atom_site_label_2
    _geom_angle_atom_site_label_3
    _geom_angle_site_symmetry_1
    _geom_angle_site_symmetry_3
    _geom_angle
    _geom_angle_publ_flag
    C1 O1 H1O . . 109.5 ?
    O2 N1 O3 . . 122.66(14) ?
    O2 N1 C4 . . 118.75(13) ?
    O3 N1 C4 . . 118.56(14) ?
    C7 N2 C6 . . 126.38(12) ?
    C7 N2 H2B . . 116.8 ?
    C6 N2 H2B . . 116.8 ?
    N2 C7 C8 . . 123.41(12) ?
    N2 C7 H7A . . 118.3 ?
    C8 C7 H7A . . 118.3 ?
    O1 C1 C2 . . 123.82(12) ?
    O1 C1 C6 . . 117.37(12) ?
    C2 C1 C6 . . 118.80(12) ?
    C3 C2 C1 . . 121.01(13) ?
    C3 C2 H2A . . 119.5 ?
    C1 C2 H2A . . 119.5 ?
    C2 C3 C4 . . 118.72(14) ?
    C2 C3 H3A . . 120.6 ?
    C4 C3 H3A . . 120.6 ?
    C5 C4 C3 . . 122.21(13) ?
    C5 C4 N1 . . 118.47(13) ?
    C3 C4 N1 . . 119.23(13) ?
    C6 C5 C4 . . 118.64(12) ?
    C6 C5 H5A . . 120.7 ?
    C4 C5 H5A . . 120.7 ?
    C5 C6 C1 . . 120.61(12) ?
    C5 C6 N2 . . 122.80(12) ?
    C1 C6 N2 . . 116.58(12) ?
    C7 C8 C13 . . 118.57(12) ?
    C7 C8 C9 . . 121.65(11) ?
    C13 C8 C9 . . 119.70(12) ?
    O4 C9 C10 . . 122.26(12) ?
    O4 C9 C8 . . 120.42(12) ?
    C10 C9 C8 . . 117.32(12) ?
    C11 C10 C9 . . 121.09(13) ?
    C11 C10 H10A . . 119.5 ?
    C9 C10 H10A . . 119.5 ?
    C10 C11 C12 . . 121.48(14) ?
    C10 C11 H11A . . 119.3 ?
    C12 C11 H11A . . 119.3 ?
    C13 C12 C11 . . 119.57(13) ?
    C13 C12 H12A . . 120.2 ?
    C11 C12 H12A . . 120.2 ?
    C12 C13 C8 . . 120.82(13) ?
    C12 C13 H13A . . 119.6 ?
    C8 C13 H13A . . 119.6 ?
loop_
    _geom_torsion_atom_site_label_1
    _geom_torsion_atom_site_label_2
    _geom_torsion_atom_site_label_3
    _geom_torsion_atom_site_label_4
    _geom_torsion_site_symmetry_1
    _geom_torsion_site_symmetry_2
    _geom_torsion_site_symmetry_3
    _geom_torsion_site_symmetry_4
    _geom_torsion
    _geom_torsion_publ_flag
    C6 N2 C7 C8 . . . . -175.95(12) ?
    O1 C1 C2 C3 . . . . -178.63(14) ?
    C6 C1 C2 C3 . . . . 0.9(2) ?
    C1 C2 C3 C4 . . . . -0.4(2) ?
    C2 C3 C4 C5 . . . . -0.3(2) ?
    C2 C3 C4 N1 . . . . 176.22(13) ?
    O2 N1 C4 C5 . . . . 170.80(13) ?
    O3 N1 C4 C5 . . . . -7.5(2) ?
    O2 N1 C4 C3 . . . . -5.8(2) ?
    O3 N1 C4 C3 . . . . 175.92(14) ?
    C3 C4 C5 C6 . . . . 0.4(2) ?
    N1 C4 C5 C6 . . . . -176.08(12) ?
    C4 C5 C6 C1 . . . . 0.1(2) ?
    C4 C5 C6 N2 . . . . 178.66(12) ?
    O1 C1 C6 C5 . . . . 178.83(12) ?
    C2 C1 C6 C5 . . . . -0.7(2) ?
    O1 C1 C6 N2 . . . . 0.15(19) ?
    C2 C1 C6 N2 . . . . -179.38(12) ?
    C7 N2 C6 C5 . . . . -22.8(2) ?
    C7 N2 C6 C1 . . . . 155.85(13) ?
    N2 C7 C8 C13 . . . . 178.40(13) ?
    N2 C7 C8 C9 . . . . 1.8(2) ?
    C7 C8 C9 O4 . . . . -3.2(2) ?
    C13 C8 C9 O4 . . . . -179.81(12) ?
    C7 C8 C9 C10 . . . . 176.10(12) ?
    C13 C8 C9 C10 . . . . -0.49(19) ?
    O4 C9 C10 C11 . . . . -179.51(13) ?
    C8 C9 C10 C11 . . . . 1.2(2) ?
    C9 C10 C11 C12 . . . . -0.6(2) ?
    C10 C11 C12 C13 . . . . -0.8(2) ?
    C11 C12 C13 C8 . . . . 1.5(2) ?
    C7 C8 C13 C12 . . . . -177.54(13) ?
    C9 C8 C13 C12 . . . . -0.8(2) ?
loop_
    _geom_hbond_atom_site_label_D
    _geom_hbond_atom_site_label_H
    _geom_hbond_atom_site_label_A
    _geom_hbond_site_symmetry_A
    _geom_hbond_distance_DH
    _geom_hbond_distance_HA
    _geom_hbond_distance_DA
    _geom_hbond_angle_DHA
    O1 H1O O4 2_556 0.82 1.72 2.5407(13) 175.1
    N2 H2B O4 . 0.86 1.91 2.5973(15) 135.4
    N2 H2B O1 . 0.86 2.34 2.6532(14) 101.7
    C2 H2A O4 2_556 0.93 2.60 3.2233(18) 124.5
    C13 H13A O2 3_676 0.93 2.65 3.5555(19) 163.4
