# Supplementary material for: (E)-2-[(2-Hydr­oxy-5-nitro­phen­yl)iminiometh­yl]phenolate
Source: Acta Crystallogr Sect E Struct Rep Online. 2009 Feb 11;65(Pt 3):o490–1. doi: 10.1107/S1600536809001007 (PMC2968543; doi:10.1107/S1600536809001007)
Supplement: Supplementary file 2 [file e-65-0o490-Isup2.hkl]

# 
# h,k,l, Fc-squared, Fo-squared, sigma(Fo-squared) and status flag 
# 
data_I
_shelx_title ' hijji07_01 in P2(1)/c' 
_shelx_refln_list_code          4 
_shelx_F_calc_maximum      149.64 
_exptl_crystal_F_000       536.00 
_reflns_d_resolution_high  0.6608 
 
loop_ 
 _symmetry_equiv_pos_as_xyz 
 'x, y, z' 
 '-x, y+1/2, -z+1/2' 
 '-x, -y, -z' 
 'x, -y-1/2, z-1/2' 
 
_cell_length_a     7.3949 
_cell_length_b     9.1058 
_cell_length_c    17.2734 
_cell_angle_alpha  90.000 
_cell_angle_beta   96.387 
_cell_angle_gamma  90.000 
 
_shelx_F_squared_multiplier     1.000 
 
loop_ 
 _refln_index_h 
 _refln_index_k 
 _refln_index_l 
 _refln_F_squared_calc 
 _refln_F_squared_meas 
 _refln_F_squared_sigma 
 _refln_observed_status 
   2   0   0     3754.32     3663.37     17.09 o 
   3   0   0      510.27      548.19      7.35 o 
   4   0   0       22.47       17.58      1.06 o 
   5   0   0       19.65       18.22      1.46 o 
   6   0   0     1018.18     1065.52      9.63 o 
   7   0   0        3.00        3.98      2.74 o 
   8   0   0        2.67        4.95      3.23 o 
   9   0   0       40.90       44.64      5.66 o 
  10   0   0        1.41        1.98     21.64 o 
  11   0   0        0.57        5.60     11.17 o 
   2   1   0     6947.74     7247.72     34.51 o 
   3   1   0       16.47       24.87      0.63 o 
   4   1   0       42.48       37.77      0.88 o 
   5   1   0      660.21      718.60      8.93 o 
   6   1   0       20.49       21.39      1.54 o 
   7   1   0       11.26       10.92      1.73 o 
   8   1   0       60.15       52.18      2.46 o 
   9   1   0        8.27        6.31      3.74 o 
  10   1   0        5.23        1.17      7.82 o 
  11   1   0        0.02        2.11      6.17 o 
   1   2   0     1174.50     1146.55     10.73 o 
   2   2   0     1487.63     1526.65     26.44 o 
   3   2   0        0.12        0.64      0.47 o 
   4   2   0       66.04       71.10      1.81 o 
   5   2   0      177.71      192.50      3.41 o 
   6   2   0       17.70       16.57      1.40 o 
   7   2   0        0.03       -1.05      1.31 o 
   8   2   0       27.15       25.77      2.35 o 
   9   2   0       20.17       17.19      3.91 o 
  10   2   0        6.66       11.58      7.82 o 
   1   3   0      202.52      219.58      1.54 o 
   2   3   0      404.85      421.40     10.60 o 
   3   3   0      190.29      197.70      4.49 o 
   4   3   0        7.78        7.18      1.13 o 
   5   3   0       36.23       43.71      1.46 o 
   6   3   0       80.66       91.41      1.79 o 
   7   3   0       16.05       16.54      2.12 o 
   8   3   0        9.89       10.03      2.94 o 
   9   3   0       43.88       48.63      4.66 o 
  10   3   0        8.44        8.01     10.18 o 
   0   4   0      570.48      503.87      5.04 o 
   1   4   0      637.44      643.42      8.22 o 
   2   4   0      266.41      248.98      2.12 o 
   3   4   0       79.39       90.19      1.85 o 
   4   4   0      103.18      108.67      2.31 o 
   5   4   0        1.35        1.17      1.35 o 
   6   4   0       76.32       82.42      2.18 o 
   7   4   0      137.33      146.30      3.01 o 
   8   4   0       13.28       14.51      3.28 o 
   9   4   0        9.22        5.34      4.15 o 
  10   4   0        1.87        6.29     11.77 o 
   1   5   0     1904.54     2025.50      8.11 o 
   2   5   0       32.04       29.99      1.10 o 
   3   5   0      325.78      342.08      4.05 o 
   4   5   0       84.89       85.21      2.23 o 
   5   5   0      449.32      456.65      5.10 o 
   6   5   0        0.81        0.39      1.18 o 
   7   5   0        5.94        6.91      2.26 o 
   8   5   0        8.88        8.29      3.56 o 
   9   5   0        0.93        2.07      9.54 o 
  10   5   0        0.63        6.89     11.20 o 
   0   6   0      505.31      559.00      8.96 o 
   1   6   0        0.75       -0.15      0.38 o 
   2   6   0      303.03      306.32      4.34 o 
   3   6   0       40.79       39.47      1.66 o 
   4   6   0      593.66      620.62      6.85 o 
   5   6   0        6.43        5.04      2.49 o 
   6   6   0       11.99        8.39      2.53 o 
   7   6   0        0.55       -1.65      3.36 o 
   8   6   0        0.59        2.26      5.13 o 
   9   6   0        1.38        3.89      6.91 o 
   1   7   0       26.26       17.35      1.23 o 
   2   7   0       64.76       67.28      2.27 o 
   3   7   0       16.15       15.82      2.20 o 
   4   7   0      328.31      331.52      4.90 o 
   5   7   0       39.84       45.38      3.82 o 
   6   7   0       26.06       26.96      2.97 o 
   7   7   0        2.22        0.27      1.43 o 
   8   7   0        0.23        1.83      3.76 o 
   9   7   0        9.73       10.89     13.84 o 
   0   8   0        5.59        5.60      2.29 o 
   1   8   0        0.05       -0.19      0.41 o 
   2   8   0        1.51       -0.28      2.72 o 
   3   8   0       12.42        7.29      2.63 o 
   4   8   0       22.89       20.50      2.87 o 
   5   8   0       42.20       44.75      3.24 o 
   6   8   0        2.43        8.04      3.36 o 
   7   8   0        5.15        9.11      4.69 o 
   8   8   0        2.08        4.03      9.40 o 
   1   9   0        0.02       -1.73      1.73 o 
   2   9   0       21.64       19.99      2.71 o 
   3   9   0       13.43       12.44      3.19 o 
   4   9   0       11.03        8.59      3.71 o 
   5   9   0       14.47       11.83      4.13 o 
   6   9   0        1.67       11.00      4.28 o 
   7   9   0        0.66        2.15      3.34 o 
   8   9   0        0.04        1.95      8.78 o 
   0  10   0       93.19       83.16      4.32 o 
   1  10   0        5.33        4.27      3.69 o 
   2  10   0       44.29       33.86      4.01 o 
   3  10   0        5.37        8.90      3.98 o 
   4  10   0       11.81       18.87      4.24 o 
   5  10   0        1.19        0.40      2.39 o 
   6  10   0        4.64        3.43      3.04 o 
   7  10   0        0.97        0.63      3.29 o 
   1  11   0       17.24       15.10      6.22 o 
   2  11   0        0.74        5.07      4.63 o 
   3  11   0        7.48       12.40      5.21 o 
   4  11   0       17.25       20.56      5.27 o 
   5  11   0       10.94       15.66      5.77 o 
   6  11   0        1.26        3.37      7.28 o 
   0  12   0        6.10       10.71     10.59 o 
   1  12   0        1.87        1.49      6.08 o 
   2  12   0        0.84       -1.61      8.30 o 
   3  12   0       27.37       26.91      7.14 o 
   4  12   0        0.99       -1.45      6.71 o 
   1  13   0        0.18       -2.38      5.87 o 
 -11   1   1        0.24        1.37      9.89 o 
 -10   1   1        3.03        0.94      2.64 o 
  -9   1   1        5.60        6.04      3.13 o 
  -8   1   1       96.29       94.63      2.61 o 
  -7   1   1       44.11       40.79      1.69 o 
  -6   1   1      237.28      242.77      2.78 o 
  -5   1   1      178.84      189.87      2.26 o 
  -4   1   1     1472.15     1583.48     19.31 o 
  -3   1   1      197.86      210.65      2.76 o 
  -2   1   1     1123.10     1064.87      5.62 o 
   2   1   1     7438.39     7344.61    160.10 o 
   3   1   1      561.73      604.07      9.44 o 
   4   1   1       74.63       78.70      5.56 o 
   5   1   1        0.70        1.39      0.62 o 
   6   1   1        9.44        6.67      1.47 o 
   7   1   1       13.64       13.26      1.75 o 
   8   1   1       38.84       35.81      2.47 o 
   9   1   1       12.93       12.44      4.18 o 
  10   1   1        0.61        0.87      4.04 o 
 -11   2   1        2.66        8.69     13.34 o 
 -10   2   1        2.18        6.97      8.32 o 
  -9   2   1        1.68        0.92      4.57 o 
  -8   2   1        2.85        1.70      1.70 o 
  -7   2   1        2.96        1.55      2.01 o 
  -6   2   1        4.48        5.29      1.53 o 
  -5   2   1        4.58        4.19      1.23 o 
  -4   2   1        6.07        8.04      0.98 o 
  -3   2   1     1658.35     1777.34     18.57 o 
  -2   2   1      524.87      505.43      6.65 o 
  -1   2   1      244.05      222.93      1.94 o 
   0   2   1       15.29       25.44      0.90 o 
   1   2   1     7554.73     7146.46    232.34 o 
   2   2   1      103.60       97.41      1.28 o 
   3   2   1       66.25       82.36      1.33 o 
   4   2   1      768.81      737.00     10.92 o 
   5   2   1      120.92      103.31      2.10 o 
   6   2   1        7.46        4.82      1.47 o 
   7   2   1        5.63        4.22      1.99 o 
   8   2   1        3.60        3.50      2.25 o 
   9   2   1        3.73        6.66      4.71 o 
  10   2   1       48.81       49.53      8.08 o 
 -10   3   1        0.02       -0.52      5.27 o 
  -9   3   1        4.40        5.64      5.07 o 
  -8   3   1        2.05        0.68      1.24 o 
  -7   3   1        3.95        2.03      1.41 o 
  -6   3   1        3.93        4.97      1.46 o 
  -5   3   1       67.98       71.53      1.63 o 
  -4   3   1       47.43       46.40      1.60 o 
  -3   3   1      179.37      172.16      4.53 o 
  -2   3   1      380.59      353.28      2.77 o 
  -1   3   1        0.09        2.06      0.53 o 
   0   3   1      180.23      184.15      2.63 o 
   1   3   1        9.41        9.18      0.55 o 
   2   3   1       29.24       25.54      1.16 o 
   3   3   1       40.16       34.96      1.38 o 
   4   3   1      345.29      350.67      4.44 o 
   5   3   1       42.74       45.88      1.73 o 
   6   3   1       57.16       55.22      1.82 o 
   7   3   1       72.48       72.01      2.18 o 
   8   3   1        0.57        2.49      2.53 o 
   9   3   1       51.20       59.18      4.47 o 
  10   3   1       10.28       12.92      8.32 o 
 -10   4   1        1.67       -0.65     60.03 o 
  -9   4   1        7.97        4.60      6.07 o 
  -8   4   1       50.53       57.53      3.20 o 
  -7   4   1      120.00      137.88      3.80 o 
  -6   4   1        4.31        4.50      1.55 o 
  -5   4   1        1.48        2.25      1.43 o 
  -4   4   1      107.52      100.36      1.84 o 
  -3   4   1      321.41      348.06      2.91 o 
  -2   4   1      154.79      161.72      1.69 o 
  -1   4   1      450.31      447.72      3.35 o 
   0   4   1      293.59      317.21      3.80 o 
   1   4   1     2048.63     2177.58     20.25 o 
   2   4   1       13.88       14.91      1.39 o 
   3   4   1       62.66       72.89      1.44 o 
   4   4   1       19.04       15.00      1.20 o 
   5   4   1       32.96       37.50      1.62 o 
   6   4   1        7.49        8.06      1.93 o 
   7   4   1      115.67      126.46      3.14 o 
   8   4   1        2.34        1.30      2.08 o 
   9   4   1       10.30       12.64      5.24 o 
  10   4   1        4.12        2.50      8.07 o 
 -10   5   1        0.39        0.22      7.25 o 
  -9   5   1       10.16       12.75      8.09 o 
  -8   5   1       19.24       22.96      4.10 o 
  -7   5   1       44.95       44.84      2.82 o 
  -6   5   1       83.67       88.46      2.37 o 
  -5   5   1      258.58      269.11      9.33 o 
  -4   5   1       25.93       22.07      1.76 o 
  -3   5   1       65.42       61.91      1.63 o 
  -2   5   1      340.87      364.77      4.99 o 
  -1   5   1     2379.70     2443.74     18.50 o 
   0   5   1       50.94       53.89      1.70 o 
   1   5   1      147.15      152.98      2.24 o 
   2   5   1      319.65      311.71      8.57 o 
   3   5   1      190.75      200.99      2.22 o 
   4   5   1      106.25      106.55      3.15 o 
   5   5   1      651.49      699.30      7.96 o 
   6   5   1       25.64       25.55      2.14 o 
   7   5   1       52.03       49.07      2.72 o 
   8   5   1       13.26       15.79      3.23 o 
   9   5   1        1.49        0.16      1.41 o 
  10   5   1        0.21       -2.01     10.68 o 
  -9   6   1        0.83        6.75      7.42 o 
  -8   6   1        0.03       -1.01      6.19 o 
  -7   6   1        1.58        0.08      0.86 o 
  -6   6   1       96.31      102.66      2.61 o 
  -5   6   1      154.33      150.19      4.05 o 
  -4   6   1      102.25      110.71      2.75 o 
  -3   6   1     2206.42     2263.61     25.97 o 
  -2   6   1       86.31       86.64      2.35 o 
  -1   6   1       50.19       47.98      1.54 o 
   0   6   1       35.02       23.17      1.36 o 
   1   6   1        1.87        0.50      1.25 o 
   2   6   1      115.29      126.13      2.40 o 
   3   6   1      271.79      292.76      3.94 o 
   4   6   1       25.34       18.69      2.28 o 
   5   6   1       43.31       42.18      2.13 o 
   6   6   1       20.11       16.18      2.61 o 
   7   6   1        0.20       -1.54      2.17 o 
   8   6   1        0.00       -1.04      4.34 o 
   9   6   1        2.19        4.57      6.31 o 
  -9   7   1        0.16       -1.52      7.79 o 
  -8   7   1       15.16       18.79      5.08 o 
  -7   7   1        0.00       -1.62      3.44 o 
  -6   7   1       11.41       12.02      2.97 o 
  -5   7   1        6.19        9.58      2.79 o 
  -4   7   1       69.69       60.45      2.54 o 
  -3   7   1      394.37      419.37      8.19 o 
  -2   7   1      109.18      100.31      2.50 o 
  -1   7   1       95.89       89.97      1.46 o 
   0   7   1        1.02       -0.16      0.63 o 
   1   7   1        2.04       -1.12      1.79 o 
   2   7   1       53.63       44.46      2.77 o 
   3   7   1       27.95       23.29      2.06 o 
   4   7   1       22.48       21.57      2.43 o 
   5   7   1      181.67      210.28      3.51 o 
   6   7   1       13.53       15.62      4.14 o 
   7   7   1        0.62        0.46      4.13 o 
   8   7   1        0.11        0.22      1.75 o 
  -8   8   1       12.75       17.64      8.22 o 
  -7   8   1       18.27       23.56      4.74 o 
  -6   8   1      105.15      120.63      3.46 o 
  -5   8   1        5.86       11.24      3.16 o 
  -4   8   1        2.65        0.98      2.92 o 
  -3   8   1       36.73       39.82      2.61 o 
  -2   8   1      152.69      138.06      2.96 o 
  -1   8   1        5.77       -1.17      2.59 o 
   0   8   1      240.39      222.41      3.06 o 
   1   8   1        6.16        7.78      1.48 o 
   2   8   1       75.48       64.75      2.43 o 
   3   8   1       91.53       94.77      4.19 o 
   4   8   1        1.25       -2.04      2.04 o 
   5   8   1       13.16       17.34      3.38 o 
   6   8   1       36.23       44.67      4.02 o 
   7   8   1        9.47        8.40      4.94 o 
   8   8   1        1.03       -2.00      3.60 o 
  -8   9   1        2.37        0.95      9.73 o 
  -7   9   1       22.75       30.21      5.71 o 
  -6   9   1        2.62        6.56      4.77 o 
  -5   9   1       10.91       18.09      4.03 o 
  -4   9   1        4.46       -0.11      1.15 o 
  -3   9   1       45.21       43.63      3.11 o 
  -2   9   1        4.84        2.82      3.52 o 
  -1   9   1      138.02      128.78      4.83 o 
   0   9   1       11.11        7.56      2.97 o 
   1   9   1       25.34       24.57      2.54 o 
   2   9   1        3.30        5.07      2.49 o 
   3   9   1        1.78        2.26      2.59 o 
   4   9   1        0.94       -0.88      0.88 o 
   5   9   1        3.97        3.24      4.16 o 
   6   9   1       47.62       52.95      4.77 o 
   7   9   1       13.42       16.55      5.83 o 
   8   9   1       25.93       33.60      9.77 o 
  -7  10   1        2.16        2.01      3.52 o 
  -6  10   1       16.48       21.97      5.77 o 
  -5  10   1       29.76       26.30      4.75 o 
  -4  10   1       45.49       61.45      5.08 o 
  -3  10   1        2.32        2.13      4.08 o 
  -2  10   1       21.63       17.44      4.08 o 
  -1  10   1        7.13        5.86      3.43 o 
   0  10   1        5.58        5.41      3.53 o 
   1  10   1        1.15        1.01      2.41 o 
   2  10   1       29.52       34.51      4.15 o 
   3  10   1       35.96       35.96      3.77 o 
   4  10   1       27.32       29.33      4.37 o 
   5  10   1        0.00       -0.27      2.78 o 
   6  10   1       11.23       12.02      5.46 o 
   7  10   1        1.90       -0.43      7.50 o 
  -6  11   1        2.43        1.98      6.90 o 
  -5  11   1        2.87        1.08      2.74 o 
  -4  11   1        0.44        1.66      5.74 o 
  -3  11   1        2.66        9.18      5.49 o 
  -2  11   1       42.20       56.06      6.37 o 
  -1  11   1        7.02        8.64      5.83 o 
   0  11   1        3.17        1.99      7.10 o 
   1  11   1        0.31        4.62      4.16 o 
   2  11   1       18.37       14.81      5.08 o 
   3  11   1       14.13       19.15      5.44 o 
   4  11   1       17.24       11.88      5.27 o 
   5  11   1        5.43        7.88      5.60 o 
   6  11   1        3.88        4.06      7.53 o 
  -4  12   1        4.34        6.34      7.51 o 
  -3  12   1        4.94        5.64     13.82 o 
  -2  12   1        5.43        6.04      8.04 o 
  -1  12   1        2.41        6.13     10.14 o 
   0  12   1        4.27        4.63     11.47 o 
   1  12   1        1.01        0.31      3.26 o 
   2  12   1        0.16        3.43      9.95 o 
   3  12   1        1.41        1.71      4.35 o 
   4  12   1        0.86       -0.11      4.84 o 
   5  12   1        0.00        5.80     11.61 o 
   0  13   1        0.18        2.87      7.77 o 
   1  13   1        1.40       -3.94     18.55 o 
 -11   0   2        0.25       -0.43      4.21 o 
 -10   0   2        0.22        6.31      8.48 o 
  -9   0   2        0.15       -1.91      3.68 o 
  -8   0   2      107.13      102.54      4.00 o 
  -7   0   2       50.75       45.74      2.99 o 
  -6   0   2      210.89      204.48      3.88 o 
  -5   0   2        3.67        0.19      1.79 o 
  -4   0   2      747.61      790.43      5.39 o 
  -3   0   2       94.99       77.34      2.12 o 
  -2   0   2      512.07      597.98     16.50 o 
   2   0   2     4107.97     4256.24     93.81 o 
   3   0   2       77.53       63.21      1.45 o 
   4   0   2      186.88      179.41      3.04 o 
   5   0   2       96.46       93.80      1.70 o 
   6   0   2       21.80       22.39      1.72 o 
   7   0   2      142.24      162.96      3.37 o 
   8   0   2        3.44        0.14      3.51 o 
   9   0   2        0.04       -2.48      4.92 o 
  10   0   2        0.39       -0.11      1.07 o 
 -10   1   2        3.99        6.88      8.26 o 
  -9   1   2       95.93      102.99      4.83 o 
  -8   1   2        1.18        2.01      1.13 o 
  -7   1   2        5.51        3.03      1.34 o 
  -6   1   2        2.51        2.59      1.36 o 
  -5   1   2      205.60      209.05      3.35 o 
  -4   1   2     1537.23     1584.47     13.01 o 
  -3   1   2      549.53      548.29      4.24 o 
  -2   1   2        9.70        8.14      0.49 o 
   2   1   2    22146.21    21306.90    443.22 o 
   3   1   2       13.38       12.03      0.44 o 
   4   1   2      774.82      833.15     12.91 o 
   5   1   2      100.75       89.61      1.36 o 
   6   1   2        6.14        6.50      1.33 o 
   7   1   2        5.51        3.47      2.31 o 
   8   1   2       19.87       16.96      2.99 o 
   9   1   2        1.61        0.25      1.00 o 
  10   1   2        8.09       10.18      6.05 o 
 -10   2   2        5.67        6.66      9.46 o 
  -9   2   2       11.44       10.05      4.45 o 
  -8   2   2        2.12        0.06      0.90 o 
  -7   2   2        4.47        5.92      1.60 o 
  -6   2   2       14.88       15.40      1.48 o 
  -5   2   2        9.82        7.56      1.21 o 
  -4   2   2      790.10      913.51     12.42 o 
  -3   2   2     2803.13     3151.50     29.00 o 
  -2   2   2      154.03      164.06      2.81 o 
  -1   2   2        2.93        3.91      0.47 o 
   0   2   2       24.70       33.22      0.83 o 
   1   2   2      356.44      409.61      4.70 o 
   2   2   2       17.50       13.18      0.64 o 
   3   2   2      109.26      130.15      2.60 o 
   4   2   2     1914.32     1976.93      9.27 o 
   5   2   2       52.14       52.40      1.44 o 
   6   2   2        0.45       -0.14      0.49 o 
   7   2   2        1.72        0.90      1.50 o 
   8   2   2        8.40        8.98      2.52 o 
   9   2   2        0.82        3.25      3.87 o 
  10   2   2       14.38       17.75      6.48 o 
 -10   3   2       13.76       10.41      8.37 o 
  -9   3   2        5.80        5.74      5.68 o 
  -8   3   2        2.88        2.75      3.98 o 
  -7   3   2        3.58        2.85      2.05 o 
  -6   3   2       47.10       48.91      2.20 o 
  -5   3   2       93.18      107.45      3.21 o 
  -4   3   2       40.91       51.17      1.18 o 
  -3   3   2     1137.33     1273.94      8.00 o 
  -2   3   2       76.29       94.37      2.16 o 
  -1   3   2     2727.20     2882.30     34.34 o 
   0   3   2      471.72      541.35      2.03 o 
   1   3   2      325.50      337.78      2.30 o 
   2   3   2      234.64      268.97      5.43 o 
   3   3   2     1540.90     1665.88     26.92 o 
   4   3   2     1125.86     1195.86     11.91 o 
   5   3   2        8.51        8.32      1.25 o 
   6   3   2      120.73      127.12      2.58 o 
   7   3   2        0.26       -0.38      1.96 o 
   8   3   2       21.97       29.56      3.04 o 
   9   3   2       44.55       46.72      5.11 o 
  10   3   2        0.02        2.34      7.09 o 
 -10   4   2        2.77        9.13     16.52 o 
  -9   4   2        2.03        4.29      5.66 o 
  -8   4   2       88.59       80.55      3.16 o 
  -7   4   2       12.67       18.29      2.42 o 
  -6   4   2      135.86      144.67      5.20 o 
  -5   4   2      127.80      138.59      4.41 o 
  -4   4   2        5.90        4.24      1.60 o 
  -3   4   2        5.30        4.79      0.70 o 
  -2   4   2      147.79      145.65      3.47 o 
  -1   4   2      536.61      587.45      6.15 o 
   0   4   2       10.96       10.55      0.66 o 
   1   4   2     1240.01     1354.13      6.26 o 
   2   4   2        3.56        6.64      0.64 o 
   3   4   2      100.72      100.60      1.36 o 
   4   4   2       52.45       58.26      1.54 o 
   5   4   2        0.08        0.86      1.06 o 
   6   4   2        0.03       -0.26      0.83 o 
   7   4   2       74.00       79.46      2.70 o 
   8   4   2        5.83        4.75      2.49 o 
   9   4   2        7.73        4.76      5.67 o 
  10   4   2        2.57       -0.37      5.16 o 
 -10   5   2        3.24        8.56      9.53 o 
  -9   5   2        0.01        4.49      9.00 o 
  -8   5   2        0.07        0.72      3.29 o 
  -7   5   2       10.36       12.82      3.00 o 
  -6   5   2       97.34      102.41      2.52 o 
  -5   5   2      189.50      196.46      3.33 o 
  -4   5   2        9.59        6.20      1.93 o 
  -3   5   2        3.80        2.71      1.13 o 
  -2   5   2      102.07      141.27      2.31 o 
  -1   5   2       26.37       40.09      0.87 o 
   0   5   2     1104.64     1258.45     15.28 o 
   1   5   2        6.81        2.77      2.38 o 
   2   5   2       44.26       35.27      1.30 o 
   3   5   2       19.59       21.12      1.28 o 
   4   5   2      156.30      161.68      2.84 o 
   5   5   2        9.57       10.74      1.56 o 
   6   5   2       30.56       23.62      2.15 o 
   7   5   2       17.45       14.62      2.67 o 
   8   5   2        8.22        6.85      3.65 o 
   9   5   2        0.03       -1.50      4.84 o 
  10   5   2        0.13       -3.81     12.56 o 
 -10   6   2        0.01       -2.29      8.11 o 
  -9   6   2       22.90       22.64      8.75 o 
  -8   6   2        0.67       -0.18      3.79 o 
  -7   6   2        0.72       -0.42      2.13 o 
  -6   6   2       28.78       28.79      2.54 o 
  -5   6   2        3.96        6.56      2.27 o 
  -4   6   2       70.68       69.93      2.46 o 
  -3   6   2      907.97      886.92      9.02 o 
  -2   6   2        0.40        0.84      0.87 o 
  -1   6   2      145.33      133.63      1.93 o 
   0   6   2       28.31       32.44      1.27 o 
   1   6   2       41.67       47.54      1.75 o 
   2   6   2      485.82      479.35      5.19 o 
   3   6   2      413.34      416.82      5.92 o 
   4   6   2      175.50      175.16      3.14 o 
   5   6   2       13.02       26.62      6.12 o 
   6   6   2        0.19       -0.44      1.10 o 
   7   6   2        0.19        0.65      0.94 o 
   8   6   2        0.72        0.77      2.17 o 
   9   6   2        0.01        1.93     19.81 o 
  -9   7   2        0.05        2.47     32.71 o 
  -8   7   2        9.94       14.88      6.25 o 
  -7   7   2        4.27        5.67      4.42 o 
  -6   7   2        0.03        0.51      2.10 o 
  -5   7   2       93.51       93.05      2.53 o 
  -4   7   2        3.09        3.78      2.04 o 
  -3   7   2        0.59       -0.34      0.98 o 
  -2   7   2      293.36      295.54      9.26 o 
  -1   7   2      246.09      227.70      3.61 o 
   0   7   2      194.08      210.76      1.86 o 
   1   7   2        0.48        1.09      1.13 o 
   2   7   2        2.46        4.09      2.07 o 
   3   7   2      104.79       89.69      2.54 o 
   4   7   2      145.68      144.93      3.19 o 
   5   7   2       16.15       15.89      2.37 o 
   6   7   2        2.37        1.78      2.62 o 
   7   7   2        1.38        0.29      2.08 o 
   8   7   2        6.85       10.02      5.35 o 
   9   7   2        6.39       14.30     13.28 o 
  -8   8   2        4.48       10.13      8.96 o 
  -7   8   2       27.08       39.43      5.28 o 
  -6   8   2        0.00        8.74      3.45 o 
  -5   8   2      102.45      109.04      4.35 o 
  -4   8   2        1.36        0.86      1.62 o 
  -3   8   2        0.08       -0.33      0.92 o 
  -2   8   2      348.56      343.30      6.46 o 
  -1   8   2        0.87       -0.13      0.86 o 
   0   8   2       13.21        9.56      2.01 o 
   1   8   2        1.92        2.33      1.35 o 
   2   8   2        9.89        4.61      2.48 o 
   3   8   2       66.83       62.81      2.63 o 
   4   8   2        8.93        5.38      3.19 o 
   5   8   2        0.08       -0.12      1.09 o 
   6   8   2       13.64       13.24      4.37 o 
   7   8   2        6.70       10.88      4.58 o 
   8   8   2        0.84        1.68      4.51 o 
  -8   9   2        0.23       -0.87     10.08 o 
  -7   9   2        2.36        6.57      6.93 o 
  -6   9   2      101.56       96.63      4.05 o 
  -5   9   2       54.65       59.15      4.05 o 
  -4   9   2       11.95       12.66      3.53 o 
  -3   9   2       22.62       22.96      3.44 o 
  -2   9   2        0.82        1.50      3.21 o 
  -1   9   2       22.49       23.43      3.07 o 
   0   9   2      175.19      140.60      4.34 o 
   1   9   2       27.67       23.48      2.71 o 
   2   9   2        0.08        0.33      2.32 o 
   3   9   2        1.04        0.03      0.98 o 
   4   9   2        2.02        3.53      4.28 o 
   5   9   2        0.72       -0.15      1.08 o 
   6   9   2        5.13        4.11      4.43 o 
   7   9   2       15.42       17.61      5.38 o 
   8   9   2        9.35       15.49      7.48 o 
  -7  10   2        1.38        0.77      2.40 o 
  -6  10   2        2.60        7.31      4.49 o 
  -5  10   2        0.23        0.73      2.78 o 
  -4  10   2        1.30        6.11      7.02 o 
  -3  10   2       10.24        6.88      5.03 o 
  -2  10   2       26.22       24.24      4.12 o 
  -1  10   2        7.14        7.71      3.89 o 
   0  10   2        0.08        0.36      2.60 o 
   1  10   2        3.08       -1.54      5.00 o 
   2  10   2       16.83       12.10      3.53 o 
   3  10   2       22.26       25.20      3.85 o 
   4  10   2        0.85        2.78      3.53 o 
   5  10   2        1.29        1.36      3.35 o 
   6  10   2        2.25        3.91      6.57 o 
   7  10   2        7.90        4.49     12.47 o 
  -6  11   2        0.52        2.52      6.98 o 
  -5  11   2        6.39        7.46      6.87 o 
  -4  11   2       21.63       15.49      6.38 o 
  -3  11   2       16.30       23.65      7.05 o 
  -2  11   2       97.30      109.80      6.72 o 
  -1  11   2        1.64        2.05      6.65 o 
   0  11   2        2.63        4.75      5.98 o 
   1  11   2        0.16        0.92      3.28 o 
   2  11   2       12.42       14.49      5.00 o 
   3  11   2        8.72       14.09      4.61 o 
   4  11   2        2.72        3.30      4.23 o 
   5  11   2        0.81        1.44      5.35 o 
   6  11   2        2.20        2.96      5.81 o 
  -4  12   2        4.32        3.57     10.75 o 
  -3  12   2        4.12        6.50      6.71 o 
  -2  12   2        6.31       11.26      8.55 o 
  -1  12   2        0.30        1.51      2.01 o 
   0  12   2        1.18        7.91      6.62 o 
   1  12   2        2.57        3.09      7.70 o 
   2  12   2        2.60        0.49      4.09 o 
   3  12   2        0.17       -0.60      2.20 o 
   4  12   2        0.05       -0.48      1.43 o 
   5  12   2        0.49       -1.34      7.44 o 
   0  13   2        6.22        7.14     20.46 o 
   1  13   2        0.74       -1.92      5.24 o 
 -10   1   3        0.04        0.82      3.30 o 
  -9   1   3       18.96       19.18      4.00 o 
  -8   1   3      107.15      107.72      2.46 o 
  -7   1   3        2.48        0.64      0.93 o 
  -6   1   3        0.80        1.92      1.28 o 
  -5   1   3      152.61      159.30      1.75 o 
  -4   1   3      607.27      689.94      4.29 o 
  -3   1   3       47.88       60.11      2.00 o 
  -2   1   3      126.32      160.67      3.99 o 
  -1   1   3      616.01      587.83      7.09 o 
   1   1   3    17339.47    19793.90    112.17 o 
   2   1   3      529.90      589.65      4.17 o 
   3   1   3      252.34      274.20      4.36 o 
   4   1   3      268.56      286.82      3.81 o 
   5   1   3      270.19      277.45      2.46 o 
   6   1   3       63.87       62.55      1.40 o 
   7   1   3        6.91        2.29      1.57 o 
   8   1   3        0.50       -2.08      3.79 o 
   9   1   3        1.02       -1.20      1.55 o 
  10   1   3        3.81        4.04      9.24 o 
 -10   2   3        0.00        2.54      6.85 o 
  -9   2   3       13.03       13.89      4.23 o 
  -8   2   3       61.37       61.60      2.58 o 
  -7   2   3        3.20        0.57      1.39 o 
  -6   2   3       20.24       18.26      1.50 o 
  -5   2   3       67.13       62.50      1.40 o 
  -4   2   3      290.36      350.23      4.02 o 
  -3   2   3      348.36      380.93      7.12 o 
  -2   2   3     3161.81     3759.60     19.14 o 
  -1   2   3      125.67      153.47      4.31 o 
   0   2   3     2334.04     2377.39      7.22 o 
   1   2   3       12.30       19.17      0.97 o 
   2   2   3       53.17       49.13      1.25 o 
   3   2   3     1183.75     1149.84     12.38 o 
   4   2   3      535.56      551.89     13.35 o 
   5   2   3        8.55        7.96      1.18 o 
   6   2   3      235.36      226.17      2.79 o 
   7   2   3        2.69        1.77      1.69 o 
   8   2   3        0.01        0.61      1.95 o 
   9   2   3       40.39       46.37      5.31 o 
  10   2   3        0.02       -3.38      9.69 o 
 -10   3   3        0.45       -0.80      5.42 o 
  -9   3   3        2.85        1.68      6.16 o 
  -8   3   3        3.29        1.85      3.02 o 
  -7   3   3        3.11        0.20      1.16 o 
  -6   3   3        0.03        0.86      1.16 o 
  -5   3   3        3.91        3.75      1.14 o 
  -4   3   3       30.52       34.40      1.41 o 
  -3   3   3     1026.24     1115.96      6.20 o 
  -2   3   3       40.51       51.54      0.71 o 
  -1   3   3       79.58       65.39      1.19 o 
   0   3   3      198.14      192.09      5.46 o 
   1   3   3      591.63      531.92      4.41 o 
   2   3   3        2.39        2.18      0.58 o 
   3   3   3       25.84       20.95      1.10 o 
   4   3   3      131.74      125.16      2.59 o 
   5   3   3        0.02        1.70      0.77 o 
   6   3   3      258.25      251.15      4.58 o 
   7   3   3        4.10        0.99      1.34 o 
   8   3   3       68.10       69.31      2.93 o 
   9   3   3       23.83       26.50      5.28 o 
  10   3   3       13.00       15.08      8.82 o 
 -10   4   3        0.04        0.13      4.07 o 
  -9   4   3        1.27        2.71      6.18 o 
  -8   4   3        0.00        0.98      1.62 o 
  -7   4   3       72.14       76.82      2.50 o 
  -6   4   3        8.72        7.69      2.31 o 
  -5   4   3       21.02       21.38      1.79 o 
  -4   4   3        6.08        4.56      1.55 o 
  -3   4   3       18.98       16.61      1.49 o 
  -2   4   3      190.23      203.93      2.36 o 
  -1   4   3      121.75      112.82      1.95 o 
   0   4   3      817.42      920.93      2.99 o 
   1   4   3     1042.08     1220.82     36.14 o 
   2   4   3      176.80      195.78      4.82 o 
   3   4   3      206.61      212.88      4.60 o 
   4   4   3       58.52       59.36      1.51 o 
   5   4   3       76.89       73.89      2.18 o 
   6   4   3       61.36       65.47      2.00 o 
   7   4   3        9.20        7.30      2.94 o 
   8   4   3        6.36        6.46      3.39 o 
   9   4   3        0.82        0.30      5.35 o 
  10   4   3        0.46       -5.10     10.65 o 
 -10   5   3       11.44       16.84     15.02 o 
  -9   5   3        0.01       -1.30      5.02 o 
  -8   5   3       10.37        6.39      4.63 o 
  -7   5   3       77.73       75.49      3.71 o 
  -6   5   3      116.89      115.21      3.46 o 
  -5   5   3      137.59      151.67      3.43 o 
  -4   5   3        0.08        0.02      1.34 o 
  -3   5   3       13.95        8.85      1.61 o 
  -2   5   3       43.34       44.83      0.99 o 
  -1   5   3        2.33        3.72      0.82 o 
   0   5   3       85.75       83.78      1.49 o 
   1   5   3      653.16      626.44     10.09 o 
   2   5   3      224.23      208.15      3.46 o 
   3   5   3        9.12       10.46      1.24 o 
   4   5   3        0.04       -0.01      0.56 o 
   5   5   3      268.76      293.09      3.43 o 
   6   5   3        2.55        1.73      1.09 o 
   7   5   3       17.99       17.25      2.89 o 
   8   5   3        0.01        0.09      2.27 o 
   9   5   3        0.07       -0.13      5.69 o 
  10   5   3        0.23       -3.54     22.53 o 
 -10   6   3        0.23        2.53     16.64 o 
  -9   6   3        0.20        4.21      7.90 o 
  -8   6   3        0.23        1.68      6.55 o 
  -7   6   3        0.41       -1.40      3.00 o 
  -6   6   3       13.52        9.75      2.70 o 
  -5   6   3       25.15       25.10      2.13 o 
  -4   6   3     1037.54     1060.56     35.74 o 
  -3   6   3        2.64        0.45      1.43 o 
  -2   6   3        0.91        0.74      1.35 o 
  -1   6   3      771.00      793.67      8.50 o 
   0   6   3        3.40        2.12      0.87 o 
   1   6   3       54.65       59.24      1.38 o 
   2   6   3      265.44      268.51      4.64 o 
   3   6   3       10.40        9.06      1.24 o 
   4   6   3       79.40       78.90      3.48 o 
   5   6   3      281.47      297.95      4.00 o 
   6   6   3        1.67        0.12      1.05 o 
   7   6   3        8.55       10.38      3.93 o 
   8   6   3        0.10        0.47      2.99 o 
   9   6   3        0.08       -0.52      8.14 o 
  -9   7   3        5.98        1.96      8.21 o 
  -8   7   3        0.09       -0.76     10.22 o 
  -7   7   3        7.69        6.17      4.71 o 
  -6   7   3        0.22       -1.08      2.16 o 
  -5   7   3       13.44       17.12      2.42 o 
  -4   7   3      697.86      810.52      7.12 o 
  -3   7   3      230.39      226.89      4.32 o 
  -2   7   3       54.03       55.36      1.86 o 
  -1   7   3      579.80      589.17      8.79 o 
   0   7   3      120.97      118.55      2.18 o 
   1   7   3      155.05      129.86      1.91 o 
   2   7   3       56.12       54.35      2.52 o 
   3   7   3        0.69        1.58      2.99 o 
   4   7   3       91.12       97.69      2.77 o 
   5   7   3      133.15      132.04      3.22 o 
   6   7   3        0.16        1.09      1.10 o 
   7   7   3        0.01        1.88      3.83 o 
   8   7   3        0.71        3.06      6.00 o 
   9   7   3        5.13       13.80     15.04 o 
  -8   8   3        0.79        4.21     11.14 o 
  -7   8   3        4.24       11.95      5.18 o 
  -6   8   3        0.11        0.97      0.99 o 
  -5   8   3       28.18       38.64      3.51 o 
  -4   8   3       11.39       11.01      2.55 o 
  -3   8   3        5.52       -0.51      2.31 o 
  -2   8   3      370.11      392.51      7.27 o 
  -1   8   3      103.76      106.58      2.12 o 
   0   8   3       27.25       23.94      1.91 o 
   1   8   3      335.29      336.21      3.81 o 
   2   8   3        0.29       -1.43      3.23 o 
   3   8   3        6.35        5.93      3.34 o 
   4   8   3       16.63       12.57      2.76 o 
   5   8   3        2.80        3.56      3.23 o 
   6   8   3        8.38       10.28      3.60 o 
   7   8   3       82.70      115.69      5.85 o 
   8   8   3        0.04        0.87      3.63 o 
  -8   9   3        5.96        7.91     11.58 o 
  -7   9   3       16.92       22.08      6.63 o 
  -6   9   3        1.78       11.18      3.44 o 
  -5   9   3        0.44        2.85      3.56 o 
  -4   9   3       27.48       28.18      3.51 o 
  -3   9   3        0.30        0.90      2.93 o 
  -2   9   3       13.38       12.54      3.57 o 
  -1   9   3      153.95      146.05      6.14 o 
   0   9   3        2.07        2.65      2.35 o 
   1   9   3       16.58       13.57      2.89 o 
   2   9   3       91.24       75.33      2.87 o 
   3   9   3        8.05        9.01      2.89 o 
   4   9   3       13.19       19.00      3.34 o 
   5   9   3       19.87       20.65      4.28 o 
   6   9   3        1.69       -0.01      1.29 o 
   7   9   3        3.11        4.85      5.90 o 
   8   9   3        0.99        7.59     13.52 o 
  -7  10   3        1.17        3.01      9.47 o 
  -6  10   3        6.36        9.15      7.34 o 
  -5  10   3        6.75       10.96      6.74 o 
  -4  10   3       13.35       14.20      5.68 o 
  -3  10   3       45.14       48.57      4.76 o 
  -2  10   3       15.38       19.39      4.08 o 
  -1  10   3       15.25       16.51      5.06 o 
   0  10   3        1.57        0.79      1.06 o 
   1  10   3        2.57        0.23      0.94 o 
   2  10   3       29.91       22.58      3.45 o 
   3  10   3        8.82        6.67      4.04 o 
   4  10   3        5.26        4.75      4.36 o 
   5  10   3        0.06       -0.53      2.48 o 
   6  10   3        1.56        1.17      2.32 o 
   7  10   3        2.61        2.57     97.28 o 
  -6  11   3        2.04       -1.03      8.97 o 
  -5  11   3        1.53        2.58      4.89 o 
  -4  11   3        1.36        4.35      4.11 o 
  -3  11   3       14.27       15.54      8.22 o 
  -2  11   3        5.39        3.17      5.23 o 
  -1  11   3       11.81       12.76      6.27 o 
   0  11   3        2.15        4.97      5.66 o 
   1  11   3        6.13        6.35      5.10 o 
   2  11   3        4.60        3.97      3.09 o 
   3  11   3       31.75       25.48      4.66 o 
   4  11   3        3.32        5.27      5.80 o 
   5  11   3        0.45        0.15      1.50 o 
   6  11   3        0.13       -0.21      2.21 o 
  -4  12   3        0.32        2.88     10.25 o 
  -3  12   3        0.06        6.06      8.42 o 
  -2  12   3        8.11       10.35      7.03 o 
  -1  12   3        6.94       12.68      7.21 o 
   0  12   3       61.74       80.23      7.97 o 
   1  12   3        0.09        3.45      7.89 o 
   2  12   3        0.17       -0.12      2.17 o 
   3  12   3        6.68        0.68      3.40 o 
   4  12   3        0.48        0.29      1.06 o 
   5  12   3        0.05       -1.10     15.21 o 
   0  13   3       12.91       25.85     13.61 o 
   1  13   3       28.95       32.37     14.75 o 
  -9   0   4        3.44        0.26      2.03 o 
  -8   0   4       57.33       57.51      4.55 o 
  -7   0   4      944.82      983.28      7.01 o 
  -6   0   4       19.77       17.54      2.02 o 
  -5   0   4       59.41       57.75      1.83 o 
  -4   0   4       45.77       55.14      2.93 o 
  -3   0   4       26.44       15.45      1.44 o 
  -2   0   4      120.13      148.53      2.39 o 
  -1   0   4      646.29      688.17      3.96 o 
   0   0   4     1165.29     1291.88      4.43 o 
   1   0   4    22391.52    20736.04    549.47 o 
   2   0   4     3571.32     3592.94     64.94 o 
   3   0   4      102.90      106.40      3.11 o 
   4   0   4       11.56        9.44      0.96 o 
   5   0   4       58.33       54.38      1.24 o 
   6   0   4       84.47       84.84      1.93 o 
   7   0   4      249.49      257.58      3.81 o 
   8   0   4        0.26        1.52      3.41 o 
   9   0   4        0.17        5.88     10.94 o 
  10   0   4        3.05        6.89     15.64 o 
 -10   1   4        1.05        0.05      3.68 o 
  -9   1   4        5.17        9.84      3.83 o 
  -8   1   4       24.07       21.47      2.41 o 
  -7   1   4        8.53        4.76      2.08 o 
  -6   1   4       82.52       83.58      1.65 o 
  -5   1   4      339.44      370.76      7.36 o 
  -4   1   4      192.20      191.53      2.82 o 
  -3   1   4      191.48      208.81      7.97 o 
  -2   1   4     4794.68     5501.19     81.64 o 
  -1   1   4      921.16      993.76     12.45 o 
   0   1   4       13.33       12.45      1.02 o 
   1   1   4     2460.37     2641.69     39.53 o 
   2   1   4     2049.80     2049.65      8.84 o 
   3   1   4        4.69        4.65      0.48 o 
   4   1   4      307.31      298.55      4.16 o 
   5   1   4       80.53       82.96      1.14 o 
   6   1   4       64.23       66.31      1.46 o 
   7   1   4       20.30       13.99      1.89 o 
   8   1   4        0.06        0.14      2.69 o 
   9   1   4        0.09       -2.27      2.93 o 
  10   1   4        1.54        3.31      9.79 o 
 -10   2   4        0.68        6.23      7.64 o 
  -9   2   4        0.00        2.60      4.09 o 
  -8   2   4       27.40       23.71      2.62 o 
  -7   2   4        4.64        1.93      1.77 o 
  -6   2   4       16.98       14.45      1.47 o 
  -5   2   4      216.22      226.74      3.31 o 
  -4   2   4      303.72      347.55      6.40 o 
  -3   2   4     1278.03     1454.46     16.82 o 
  -2   2   4     1200.91     1426.15     23.32 o 
  -1   2   4     1358.74     1426.57     17.08 o 
   0   2   4      222.75      219.09      5.25 o 
   1   2   4     1461.22     1499.30     20.81 o 
   2   2   4     2000.82     2040.31     19.49 o 
   3   2   4      722.35      785.90      7.41 o 
   4   2   4     1349.47     1424.01     22.62 o 
   5   2   4      118.45      118.53      2.02 o 
   6   2   4       31.66       27.68      1.40 o 
   7   2   4        3.49        0.57      2.26 o 
   8   2   4        2.31       -0.98      3.08 o 
   9   2   4        0.25        0.63      2.63 o 
  10   2   4        4.57       10.59      9.44 o 
 -10   3   4        2.07        4.60      7.32 o 
  -9   3   4        7.93        8.79      4.57 o 
  -8   3   4        1.12        0.46      1.16 o 
  -7   3   4        0.70        0.27      1.73 o 
  -6   3   4       11.53       12.08      1.69 o 
  -5   3   4      160.57      189.29      2.70 o 
  -4   3   4      269.90      314.85      6.76 o 
  -3   3   4        0.85        0.75      0.65 o 
  -2   3   4        1.62        1.93      0.53 o 
  -1   3   4      311.06      354.57      6.18 o 
   0   3   4      255.64      275.57      4.80 o 
   1   3   4       31.82       27.98      0.99 o 
   2   3   4      446.82      503.36      6.28 o 
   3   3   4      348.02      378.77      7.33 o 
   4   3   4       29.80       29.74      1.24 o 
   5   3   4      497.15      521.57      3.96 o 
   6   3   4      329.87      354.51      3.62 o 
   7   3   4       19.58       22.58      2.54 o 
   8   3   4        0.69        2.33      2.50 o 
   9   3   4        1.23        2.04      4.99 o 
  10   3   4        0.93        3.75     11.92 o 
 -10   4   4        0.17       -4.61     11.30 o 
  -9   4   4        0.04        0.49      2.04 o 
  -8   4   4       26.89       23.11      4.41 o 
  -7   4   4        0.96        3.29      1.72 o 
  -6   4   4        0.10       -0.05      1.00 o 
  -5   4   4       31.51       31.81      2.07 o 
  -4   4   4        0.17        0.96      1.73 o 
  -3   4   4       13.24       12.00      1.25 o 
  -2   4   4       31.78       34.72      1.30 o 
  -1   4   4     1146.96     1207.91     13.77 o 
   0   4   4     1071.75     1157.36      5.70 o 
   1   4   4        0.00       -0.86      0.92 o 
   2   4   4        0.79        0.63      0.61 o 
   3   4   4      297.53      303.52      4.48 o 
   4   4   4        5.52        6.57      1.38 o 
   5   4   4       13.93       13.58      1.56 o 
   6   4   4      293.20      320.67      4.81 o 
   7   4   4        6.42        6.39      3.21 o 
   8   4   4       63.23       63.88      4.75 o 
   9   4   4        7.63        5.94      4.95 o 
  10   4   4        0.45       -2.50     19.71 o 
 -10   5   4        0.36        3.29     32.54 o 
  -9   5   4        2.44        6.65      7.83 o 
  -8   5   4        0.91       -1.00      3.94 o 
  -7   5   4       32.40       36.90      3.16 o 
  -6   5   4       64.87       58.87      2.49 o 
  -5   5   4       11.91       10.14      2.08 o 
  -4   5   4       91.57       86.33      3.51 o 
  -3   5   4      534.71      583.84      5.29 o 
  -2   5   4        0.00       -0.21      0.59 o 
  -1   5   4       29.44       25.52      0.83 o 
   0   5   4      199.10      197.30      3.44 o 
   1   5   4       13.65       22.55      2.10 o 
   2   5   4        6.37        8.08      1.06 o 
   3   5   4        0.75        0.06      0.88 o 
   4   5   4       19.45       14.85      1.38 o 
   5   5   4       93.19       92.03      2.19 o 
   6   5   4       53.63       61.27      2.85 o 
   7   5   4       36.12       29.30      3.59 o 
   8   5   4        0.03        0.08      0.65 o 
   9   5   4        0.12        0.95      5.58 o 
  -9   6   4       26.84       31.05      9.12 o 
  -8   6   4       25.89       25.28      5.32 o 
  -7   6   4        3.26        0.75      1.91 o 
  -6   6   4        6.47        4.90      2.97 o 
  -5   6   4        6.07        1.16      2.03 o 
  -4   6   4      188.99      193.11      3.24 o 
  -3   6   4       39.27       40.08      1.90 o 
  -2   6   4       28.55       25.75      1.33 o 
  -1   6   4       70.57       58.17      1.35 o 
   0   6   4       11.72       10.80      1.13 o 
   1   6   4       51.97       48.57      2.00 o 
   2   6   4      122.19      130.08      1.89 o 
   3   6   4       60.28       64.38      3.11 o 
   4   6   4       62.23       62.55      2.28 o 
   5   6   4      135.82      138.51      2.47 o 
   6   6   4       21.76       16.81      2.94 o 
   7   6   4        2.82        1.35      2.78 o 
   8   6   4        2.25        0.23      3.47 o 
   9   6   4        0.64        9.16     11.73 o 
  -9   7   4       10.88       11.48      9.15 o 
  -8   7   4       18.78       22.91      7.74 o 
  -7   7   4       29.70       31.21      3.80 o 
  -6   7   4        2.11        0.36      1.87 o 
  -5   7   4       26.92       29.02      2.49 o 
  -4   7   4       27.69       37.80      5.01 o 
  -3   7   4      524.19      534.52      6.89 o 
  -2   7   4     1127.54     1193.05     15.49 o 
  -1   7   4      349.60      362.51      3.64 o 
   0   7   4        8.28       11.21      1.38 o 
   1   7   4       86.83       94.22      1.57 o 
   2   7   4       41.13       36.38      1.46 o 
   3   7   4       37.53       38.64      2.26 o 
   4   7   4      145.67      146.45      3.01 o 
   5   7   4        4.60        5.11      2.55 o 
   6   7   4        7.14        9.38      3.62 o 
   7   7   4        1.91        0.45      2.40 o 
   8   7   4        0.06        0.53      9.99 o 
   9   7   4        1.25       -1.42      9.64 o 
  -8   8   4        0.01       -0.39      7.03 o 
  -7   8   4       53.40       56.20      4.72 o 
  -6   8   4       52.95       62.55      3.92 o 
  -5   8   4       48.79       51.85      3.33 o 
  -4   8   4      217.53      222.91      4.66 o 
  -3   8   4        0.61       -1.70      1.75 o 
  -2   8   4        9.52        8.77      2.38 o 
  -1   8   4      204.37      219.76      3.81 o 
   0   8   4       18.37        8.54      1.75 o 
   1   8   4      261.26      242.81      3.76 o 
   2   8   4      186.22      162.91      3.51 o 
   3   8   4        1.40       -0.11      0.89 o 
   4   8   4        2.99        0.87      1.13 o 
   5   8   4       17.89       13.76      3.79 o 
   6   8   4       44.20       46.51      4.24 o 
   7   8   4        0.66        1.83      5.65 o 
   8   8   4        8.62       13.21      9.78 o 
  -7   9   4       22.39       28.09      8.28 o 
  -6   9   4       37.70       41.37      4.71 o 
  -5   9   4        0.28        2.66      3.89 o 
  -4   9   4        0.65        0.23      5.11 o 
  -3   9   4       86.84       94.45      3.99 o 
  -2   9   4        5.10        3.51      5.21 o 
  -1   9   4      210.20      199.14      4.55 o 
   0   9   4      146.41      157.67      8.21 o 
   1   9   4       13.21       13.28      3.13 o 
   2   9   4        7.40        2.36      2.44 o 
   3   9   4       57.04       55.74      3.26 o 
   4   9   4        9.54        6.72      3.67 o 
   5   9   4       15.39       15.47      4.40 o 
   6   9   4        0.00       -0.37      3.69 o 
   7   9   4        6.75        9.22      6.73 o 
  -7  10   4        0.60        6.80     16.96 o 
  -6  10   4       25.16       29.09      6.47 o 
  -5  10   4        5.54        8.22      6.51 o 
  -4  10   4       21.56       17.39      5.45 o 
  -3  10   4        8.42        7.09      4.79 o 
  -2  10   4        0.11        5.07      6.55 o 
  -1  10   4       20.43       18.67      5.46 o 
   0  10   4       44.46       37.28      3.93 o 
   1  10   4       22.82       16.22      3.72 o 
   2  10   4       14.00       10.83      3.65 o 
   3  10   4        3.01        0.03      0.91 o 
   4  10   4        6.36        7.72      4.00 o 
   5  10   4       10.83        9.31      5.08 o 
   6  10   4        1.37        1.18      5.49 o 
   7  10   4        1.09        2.54     59.40 o 
  -5  11   4       12.91       16.65      8.89 o 
  -4  11   4        0.31        3.75      8.82 o 
  -3  11   4       26.13       20.63      7.55 o 
  -2  11   4        0.36        3.31      3.03 o 
  -1  11   4        0.75       -0.10      1.77 o 
   0  11   4        0.43        3.07      5.99 o 
   1  11   4        2.45        0.19      1.37 o 
   2  11   4        0.01        0.09      1.06 o 
   3  11   4        3.23        4.20      5.50 o 
   4  11   4        0.01        1.44      4.39 o 
   5  11   4        1.98        3.80      7.24 o 
   6  11   4        0.02        1.62    199.20 o 
  -4  12   4        4.61       11.86     11.41 o 
  -3  12   4        3.59        6.39     10.07 o 
  -2  12   4        6.89       11.97      7.85 o 
  -1  12   4       26.37       41.02      7.60 o 
   0  12   4       18.80       26.51      7.79 o 
   1  12   4        0.42        2.52      7.27 o 
   2  12   4        0.44       -0.57      1.37 o 
   3  12   4       10.11       10.06      7.40 o 
   4  12   4        6.34        9.28      8.55 o 
   1  13   4       34.81       40.25     14.66 o 
 -10   1   5        2.24        4.50     10.07 o 
  -9   1   5        0.88        0.46      1.24 o 
  -8   1   5        9.23        5.33      3.39 o 
  -7   1   5       36.58       37.55      1.78 o 
  -6   1   5      122.88      123.34      2.50 o 
  -5   1   5        5.10        4.49      0.83 o 
  -4   1   5        6.07        6.36      0.74 o 
  -3   1   5      226.60      250.70      5.98 o 
  -2   1   5      875.47      969.55     17.84 o 
  -1   1   5      827.42      919.49     13.87 o 
   0   1   5       18.62       17.46      0.61 o 
   1   1   5       49.09       43.83      1.16 o 
   2   1   5     3260.01     3273.45     19.69 o 
   3   1   5       64.43       57.80      1.35 o 
   4   1   5       28.67       31.63      0.98 o 
   5   1   5        8.28        5.74      0.79 o 
   6   1   5        2.33        1.59      1.22 o 
   7   1   5        2.91        0.96      1.03 o 
   8   1   5       17.77       14.22      3.47 o 
   9   1   5        5.04        1.04      7.19 o 
  10   1   5        0.29       -2.36      6.75 o 
 -10   2   5        3.24        5.08      4.49 o 
  -9   2   5       21.47       18.93      4.50 o 
  -8   2   5       16.40       10.58      2.50 o 
  -7   2   5        2.63        0.10      1.15 o 
  -6   2   5       18.23       16.06      1.30 o 
  -5   2   5       11.06       13.45      1.16 o 
  -4   2   5       44.40       35.31      1.19 o 
  -3   2   5      259.80      311.13      4.02 o 
  -2   2   5        2.94        2.40      0.72 o 
  -1   2   5      531.94      496.67      7.95 o 
   0   2   5     1452.95     1602.71      4.36 o 
   1   2   5       53.17       59.20      0.60 o 
   2   2   5     1415.88     1391.43      8.36 o 
   3   2   5     2692.58     2829.77     13.35 o 
   4   2   5      132.70      137.77      1.47 o 
   5   2   5      296.24      323.33      3.51 o 
   6   2   5        9.37        8.57      1.62 o 
   7   2   5        9.93        8.88      2.74 o 
   8   2   5        0.69       -0.69      2.81 o 
   9   2   5        2.33        0.80      1.55 o 
  10   2   5       18.19       23.82      9.19 o 
 -10   3   5        3.21        9.01      6.49 o 
  -9   3   5        0.47        1.63      3.23 o 
  -8   3   5        7.91        7.39      4.00 o 
  -7   3   5        1.36        0.36      1.61 o 
  -6   3   5       90.98       97.09      2.20 o 
  -5   3   5       10.19       11.30      1.27 o 
  -4   3   5      191.17      249.90      3.66 o 
  -3   3   5       10.32        9.06      1.06 o 
  -2   3   5      154.83      192.75      4.19 o 
  -1   3   5      816.64      815.24      9.49 o 
   0   3   5     1068.32     1195.48     23.87 o 
   1   3   5      168.47      186.63      3.11 o 
   2   3   5     1328.64     1437.06     11.08 o 
   3   3   5       93.57       85.85      3.56 o 
   4   3   5       66.40       71.56      2.19 o 
   5   3   5      126.14      120.78      2.56 o 
   6   3   5       47.63       46.62      2.35 o 
   7   3   5        3.72        3.01      2.30 o 
   8   3   5       55.06       54.58      3.45 o 
   9   3   5        0.05        2.85      4.47 o 
  10   3   5        0.36       -3.04      7.79 o 
 -10   4   5        4.51        2.82      6.14 o 
  -9   4   5        0.14        4.45      7.40 o 
  -8   4   5       38.68       38.02      4.64 o 
  -7   4   5       34.33       36.03      2.67 o 
  -6   4   5      154.24      154.42      2.66 o 
  -5   4   5       94.51      102.49      3.93 o 
  -4   4   5       95.78      111.96      4.97 o 
  -3   4   5      111.44      119.37      3.47 o 
  -2   4   5      287.21      365.17      3.77 o 
  -1   4   5      364.00      363.01      4.30 o 
   0   4   5      588.29      532.82     10.39 o 
   1   4   5      445.18      499.47      5.57 o 
   2   4   5      558.81      610.43      6.05 o 
   3   4   5       16.39       17.31      0.85 o 
   4   4   5       17.58       18.15      0.92 o 
   5   4   5       35.32       30.13      1.24 o 
   6   4   5        6.75        7.45      2.25 o 
   7   4   5        0.04        1.53      1.34 o 
   8   4   5       60.73       64.33      4.27 o 
   9   4   5        1.43        0.05      3.30 o 
  10   4   5        2.76        3.79     13.62 o 
 -10   5   5        0.24        2.02     13.57 o 
  -9   5   5        0.00        1.96      7.02 o 
  -8   5   5        2.03        0.83      4.56 o 
  -7   5   5        0.02        2.24      3.61 o 
  -6   5   5        3.16        1.85      2.38 o 
  -5   5   5        7.60        5.06      2.11 o 
  -4   5   5       11.10        9.11      2.07 o 
  -3   5   5        2.80        4.19      1.73 o 
  -2   5   5       16.24       14.40      0.90 o 
  -1   5   5       16.12       14.04      1.01 o 
   0   5   5      233.16      235.21      2.75 o 
   1   5   5      166.86      187.74      3.59 o 
   2   5   5       32.21       32.61      1.49 o 
   3   5   5        6.20        4.49      1.18 o 
   4   5   5        1.76        1.38      1.05 o 
   5   5   5       10.95        8.63      2.53 o 
   6   5   5      180.43      207.21      7.35 o 
   7   5   5       10.12       11.14      3.68 o 
   8   5   5        2.38        2.15      4.13 o 
   9   5   5        1.89        3.60      4.85 o 
  -9   6   5        6.22       11.72      8.35 o 
  -8   6   5        0.59        6.15      5.54 o 
  -7   6   5        0.38       -0.44      2.64 o 
  -6   6   5        7.86        4.93      2.75 o 
  -5   6   5       15.78       15.56      2.50 o 
  -4   6   5        0.04       -1.30      1.53 o 
  -3   6   5        6.85        6.16      2.23 o 
  -2   6   5      265.10      267.80      2.52 o 
  -1   6   5       11.01        5.87      1.26 o 
   0   6   5        0.85        1.91      1.63 o 
   1   6   5       14.56       11.78      2.00 o 
   2   6   5        8.72       12.94      1.71 o 
   3   6   5      270.07      291.08      3.29 o 
   4   6   5        7.23        8.15      2.07 o 
   5   6   5        6.17        6.83      2.37 o 
   6   6   5       45.01       44.60      2.72 o 
   7   6   5        0.13       -2.99      4.06 o 
   8   6   5        3.94        2.35      5.27 o 
   9   6   5        5.27        7.78      9.44 o 
  -9   7   5        3.85        0.38      4.66 o 
  -8   7   5       16.18       20.53      7.24 o 
  -7   7   5       20.90       24.71      4.22 o 
  -6   7   5        0.17        2.68      2.43 o 
  -5   7   5        0.30        1.46      1.92 o 
  -4   7   5      133.08      146.29      4.89 o 
  -3   7   5        0.57        1.58      1.71 o 
  -2   7   5     1050.41     1099.46      6.53 o 
  -1   7   5        2.68        3.47      1.18 o 
   0   7   5        5.92        2.26      2.53 o 
   1   7   5      129.84      130.39      3.23 o 
   2   7   5       59.10       56.33      3.84 o 
   3   7   5        0.76       -0.39      0.97 o 
   4   7   5       91.48      109.35      2.97 o 
   5   7   5        0.62        1.57      1.34 o 
   6   7   5        5.95        4.64      3.66 o 
   7   7   5        8.67        9.51      4.59 o 
   8   7   5        0.21       -1.66      7.78 o 
   9   7   5        0.18        3.88     16.01 o 
  -8   8   5        0.25        1.96     12.34 o 
  -7   8   5        6.47       13.50      5.05 o 
  -6   8   5       75.91       90.78      3.95 o 
  -5   8   5      115.96      117.13      5.31 o 
  -4   8   5        0.00        7.30      7.66 o 
  -3   8   5        8.66        8.64      2.61 o 
  -2   8   5        7.90        6.88      2.04 o 
  -1   8   5      277.34      300.78      3.37 o 
   0   8   5      550.55      554.81      5.83 o 
   1   8   5       26.62       13.74      2.82 o 
   2   8   5       26.41       19.86      2.62 o 
   3   8   5       26.02       26.73      2.89 o 
   4   8   5        8.32        4.94      2.71 o 
   5   8   5        0.03        0.20      1.06 o 
   6   8   5        0.71        2.22      4.47 o 
   7   8   5        0.09        4.19      3.56 o 
   8   8   5        0.11        2.74     12.86 o 
  -7   9   5       20.76       16.77      6.17 o 
  -6   9   5       34.88       46.15      5.78 o 
  -5   9   5       12.86       12.56      6.43 o 
  -4   9   5        0.36        1.08      4.09 o 
  -3   9   5        2.81        2.54      3.95 o 
  -2   9   5       19.69       19.74      3.23 o 
  -1   9   5        2.07        4.34      5.26 o 
   0   9   5       92.25       86.24      3.92 o 
   1   9   5        0.11        3.00      1.94 o 
   2   9   5       44.85       50.04      3.07 o 
   3   9   5       29.03       28.01      3.49 o 
   4   9   5        9.53        3.39      3.34 o 
   5   9   5        0.49        0.07      0.91 o 
   6   9   5        0.06       -0.54      6.69 o 
   7   9   5        8.49        1.19      2.02 o 
  -7  10   5       11.30       13.58     14.58 o 
  -6  10   5        4.50        5.07      9.17 o 
  -5  10   5        7.91       15.09      6.99 o 
  -4  10   5        0.73        0.00      0.27 o 
  -3  10   5        1.34        1.07      3.24 o 
  -2  10   5        1.89        3.92      4.54 o 
  -1  10   5       36.39       41.57      5.31 o 
   0  10   5       26.78       16.90      5.46 o 
   1  10   5        2.26        1.03      1.79 o 
   2  10   5        6.85        2.80      3.52 o 
   3  10   5        0.00       -1.51      1.89 o 
   4  10   5       11.43       14.97      3.92 o 
   5  10   5        0.11       -1.27      3.09 o 
   6  10   5        5.30        2.52      4.56 o 
  -6  11   5        1.74       -0.69      6.23 o 
  -5  11   5        0.14        1.40     17.95 o 
  -4  11   5       10.56       12.37      8.15 o 
  -3  11   5        0.09        0.00      0.30 o 
  -2  11   5        2.62        0.17      0.65 o 
  -1  11   5        0.00        3.41      5.91 o 
   0  11   5        1.33        0.38      1.84 o 
   1  11   5        0.22        0.94      3.97 o 
   2  11   5        0.77        1.43      2.06 o 
   3  11   5       16.26       20.71      5.23 o 
   4  11   5       15.19       15.39      5.10 o 
   5  11   5       12.55       18.19      7.44 o 
   6  11   5        0.10        3.60     12.54 o 
  -3  12   5        0.07        2.88      9.58 o 
  -2  12   5        0.58        2.72      4.04 o 
  -1  12   5       29.90       27.64      8.00 o 
   0  12   5        2.71        3.29      9.71 o 
   1  12   5        0.04        6.71      5.49 o 
   2  12   5        0.34       -0.04      1.84 o 
   3  12   5       23.00       18.56      7.26 o 
   4  12   5        0.30        3.83      4.79 o 
 -10   0   6        0.38        4.04     26.02 o 
  -9   0   6        1.91       -1.97      4.25 o 
  -8   0   6       28.36       11.77      5.25 o 
  -7   0   6      503.77      525.86      8.53 o 
  -6   0   6        0.78        1.89      1.36 o 
  -5   0   6       23.03       16.17      1.42 o 
  -4   0   6       94.38       75.72     12.76 o 
  -3   0   6       38.28       36.65      2.70 o 
  -2   0   6       14.88       29.51      2.26 o 
  -1   0   6      502.46      548.98      6.27 o 
   0   0   6     1493.70     1429.81      5.59 o 
   1   0   6      139.69      161.51      4.40 o 
   2   0   6      335.08      351.02      2.95 o 
   3   0   6      180.30      165.71      4.13 o 
   4   0   6        8.35       13.44      2.48 o 
   5   0   6       81.28       84.39      1.80 o 
   6   0   6       64.43       58.53      2.15 o 
   7   0   6        2.27       -0.99      3.25 o 
   8   0   6       38.32       41.75      5.19 o 
   9   0   6        9.09        9.03     10.47 o 
 -10   1   6        0.03        2.30      6.00 o 
  -9   1   6        1.08        3.38      4.61 o 
  -8   1   6       82.09       83.41      3.43 o 
  -7   1   6        5.69        4.89      1.64 o 
  -6   1   6        0.62        1.58      0.78 o 
  -5   1   6       91.49       78.71      5.72 o 
  -4   1   6      168.93      170.35      5.09 o 
  -3   1   6        5.65        3.01      0.56 o 
  -2   1   6      643.18      717.71     12.73 o 
  -1   1   6       20.09       17.64      0.57 o 
   0   1   6      530.61      515.33      4.98 o 
   1   1   6       42.21       37.24      0.60 o 
   2   1   6        0.02        0.06      0.29 o 
   3   1   6     2065.47     2000.17     17.59 o 
   4   1   6       11.25        9.44      0.67 o 
   5   1   6        8.14        7.01      1.11 o 
   6   1   6        5.80        4.10      1.78 o 
   7   1   6       37.56       34.31      2.45 o 
   8   1   6        0.87        0.41      2.21 o 
   9   1   6        0.89       -4.09      7.99 o 
  10   1   6        0.06       -0.63     13.12 o 
 -10   2   6        1.11        2.79      6.95 o 
  -9   2   6        3.65        4.92      4.24 o 
  -8   2   6       60.05       51.53      3.51 o 
  -7   2   6       36.45       34.24      2.11 o 
  -6   2   6        0.10       -0.56      0.72 o 
  -5   2   6       87.32       79.75      1.44 o 
  -4   2   6       89.49       96.21      1.56 o 
  -3   2   6     2449.52     2865.21     74.51 o 
  -2   2   6     3150.33     3563.92     55.70 o 
  -1   2   6      923.28     1088.94     15.22 o 
   0   2   6      177.72      187.98      4.18 o 
   1   2   6      326.69      326.75      3.51 o 
   2   2   6      124.16      130.07      1.75 o 
   3   2   6      516.73      552.13      2.33 o 
   4   2   6       66.18       65.60      1.70 o 
   5   2   6       12.80       13.06      1.48 o 
   6   2   6       91.09       93.93      1.94 o 
   7   2   6        1.50        0.10      1.46 o 
   8   2   6        1.73       -0.04      0.65 o 
   9   2   6        0.82        4.32      7.56 o 
  10   2   6        2.56        3.47      7.38 o 
 -10   3   6        7.19       10.74      8.02 o 
  -9   3   6       25.31       28.46      4.23 o 
  -8   3   6        0.59        1.35      3.80 o 
  -7   3   6       21.88       16.53      3.05 o 
  -6   3   6       92.47       92.47      2.12 o 
  -5   3   6       65.12       59.47      1.78 o 
  -4   3   6      199.51      232.75      3.26 o 
  -3   3   6       95.17      129.57      2.19 o 
  -2   3   6      840.50      951.52     12.57 o 
  -1   3   6     3306.12     3477.44     27.10 o 
   0   3   6       55.87       49.21      1.84 o 
   1   3   6        2.70        3.75      0.65 o 
   2   3   6       32.85       43.11      1.70 o 
   3   3   6       76.68       66.03      1.31 o 
   4   3   6      158.90      164.79      2.24 o 
   5   3   6      219.62      233.51      3.24 o 
   6   3   6        1.74        0.01      0.80 o 
   7   3   6        5.43        3.36      2.14 o 
   8   3   6        0.01       -1.06      2.50 o 
   9   3   6        0.08        0.85      5.29 o 
  10   3   6        0.08       -0.22      1.65 o 
 -10   4   6        0.26        3.03     17.35 o 
  -9   4   6        0.06        0.27      2.12 o 
  -8   4   6        3.03        1.99      2.29 o 
  -7   4   6        1.19        2.23      2.40 o 
  -6   4   6      110.87       95.30      3.36 o 
  -5   4   6      113.43      121.10      4.05 o 
  -4   4   6       14.70       12.12      1.71 o 
  -3   4   6      103.78       86.07      2.80 o 
  -2   4   6        7.59       10.27      1.22 o 
  -1   4   6      374.46      341.51      4.23 o 
   0   4   6        4.06        3.42      0.58 o 
   1   4   6      723.97      763.16      4.71 o 
   2   4   6        0.30       -0.03      0.29 o 
   3   4   6       49.25       46.28      1.05 o 
   4   4   6       18.13       20.89      1.97 o 
   5   4   6       26.30       21.72      1.90 o 
   6   4   6       13.22       15.64      2.19 o 
   7   4   6      178.77      190.84      5.76 o 
   8   4   6        0.40        4.22      3.15 o 
   9   4   6        0.92        1.74      2.95 o 
  10   4   6        5.23        8.11     28.30 o 
 -10   5   6        0.22        6.57     13.28 o 
  -9   5   6        0.17       -0.64      2.84 o 
  -8   5   6       15.69       11.16      5.06 o 
  -7   5   6        9.68        3.72      4.47 o 
  -6   5   6      120.90      123.36      4.37 o 
  -5   5   6       15.62       10.65      2.16 o 
  -4   5   6      105.45      106.87      2.85 o 
  -3   5   6      180.90      183.53      7.02 o 
  -2   5   6        6.59        7.74      1.10 o 
  -1   5   6        1.16        1.59      0.89 o 
   0   5   6        5.81        7.44      1.03 o 
   1   5   6      200.99      221.81      3.88 o 
   2   5   6       25.09       24.89      1.49 o 
   3   5   6        0.77        0.51      0.68 o 
   4   5   6        0.80        0.13      1.07 o 
   5   5   6        0.08       -0.66      1.46 o 
   6   5   6       19.36       22.50      2.61 o 
   7   5   6       12.97       12.68      4.70 o 
   8   5   6        1.27        0.36      2.78 o 
   9   5   6        3.33        5.77      5.81 o 
  -9   6   6       12.24       13.54      7.70 o 
  -8   6   6        5.65        6.51      5.53 o 
  -7   6   6        0.07        0.20      1.74 o 
  -6   6   6       15.13       10.18      3.05 o 
  -5   6   6       37.80       33.65      2.86 o 
  -4   6   6      128.43      113.39     13.67 o 
  -3   6   6      178.78      179.03      5.87 o 
  -2   6   6       30.02       25.08      1.74 o 
  -1   6   6        0.55        0.42      1.07 o 
   0   6   6       10.12        7.98      1.45 o 
   1   6   6        0.88        0.48      0.46 o 
   2   6   6        4.58        4.19      2.04 o 
   3   6   6       62.03       54.32      1.68 o 
   4   6   6       52.18       49.83      2.05 o 
   5   6   6       69.72       64.43      2.47 o 
   6   6   6        0.13        1.33      3.30 o 
   7   6   6        0.24       -2.22      2.88 o 
   8   6   6        0.50        0.71      1.89 o 
   9   6   6        2.66        1.76     11.20 o 
  -9   7   6        2.10        8.93     15.12 o 
  -8   7   6       20.08       21.35      6.01 o 
  -7   7   6        0.24        0.62      1.54 o 
  -6   7   6        7.17        6.29      3.19 o 
  -5   7   6       18.31       20.65      3.54 o 
  -4   7   6      361.99      372.58     16.42 o 
  -3   7   6      455.26      498.34      6.14 o 
  -2   7   6      535.62      529.16      7.55 o 
  -1   7   6      240.85      256.54      3.97 o 
   0   7   6       17.99       15.47      2.01 o 
   1   7   6       14.02       12.03      2.52 o 
   2   7   6      103.13       81.36      2.48 o 
   3   7   6       83.28       65.47      2.32 o 
   4   7   6       42.20       39.94      2.73 o 
   5   7   6        0.46        0.65      0.97 o 
   6   7   6       13.78       14.09      4.24 o 
   7   7   6        3.91        1.60      6.22 o 
   8   7   6        0.23       -0.36      8.27 o 
  -8   8   6        4.45        4.06      9.12 o 
  -7   8   6       44.25       48.91      5.78 o 
  -6   8   6       51.21       60.84      6.26 o 
  -5   8   6      247.44      244.79      7.11 o 
  -4   8   6        0.26        0.61      4.47 o 
  -3   8   6        1.22       -0.31      2.31 o 
  -2   8   6       22.29       15.29      2.87 o 
  -1   8   6      215.34      210.55      5.48 o 
   0   8   6      685.79      730.88      6.43 o 
   1   8   6      581.61      522.30      6.28 o 
   2   8   6       48.42       44.02      2.73 o 
   3   8   6       69.76       59.69      2.87 o 
   4   8   6        8.88        5.06      3.43 o 
   5   8   6        0.00        1.36      3.58 o 
   6   8   6       15.82       15.64      5.23 o 
   7   8   6        2.89        5.18      5.20 o 
   8   8   6        0.09        1.74      7.03 o 
  -7   9   6       82.22       85.38      6.79 o 
  -6   9   6        3.02        4.01      3.99 o 
  -5   9   6       32.22       41.20      6.10 o 
  -4   9   6       90.71       83.35      6.68 o 
  -3   9   6       23.27       22.50      4.21 o 
  -2   9   6       42.93       46.41      4.72 o 
  -1   9   6      206.21      202.09      5.87 o 
   0   9   6        4.24        4.07      2.57 o 
   1   9   6       36.57       35.07      2.48 o 
   2   9   6      172.01      164.31      3.80 o 
   3   9   6       75.98       71.42      3.50 o 
   4   9   6        0.68        0.19      3.73 o 
   5   9   6        0.59        1.90      4.41 o 
   6   9   6        1.30        3.75      5.44 o 
   7   9   6        0.03        3.94     11.53 o 
  -6  10   6        1.82        1.37      5.67 o 
  -5  10   6       31.01       37.60      7.85 o 
  -4  10   6        2.18        1.30     11.05 o 
  -3  10   6       23.30       19.58      6.32 o 
  -2  10   6        0.01       -2.28      2.81 o 
  -1  10   6        2.55        4.43      4.29 o 
   0  10   6        2.45        0.05      5.75 o 
   1  10   6       36.47       35.04      3.74 o 
   2  10   6       19.52       20.36      3.84 o 
   3  10   6       12.53       10.87      4.50 o 
   4  10   6       32.42       30.51      4.64 o 
   5  10   6        6.51        6.46      5.24 o 
   6  10   6        0.00        1.94      4.67 o 
  -6  11   6        1.06        2.29     10.69 o 
  -5  11   6        0.70        1.38      3.57 o 
  -4  11   6       14.51       19.52      8.16 o 
  -3  11   6        0.20        0.46      2.05 o 
  -2  11   6        0.05        0.01      0.89 o 
  -1  11   6        8.44        3.89      5.53 o 
   0  11   6        0.36       -1.40     12.49 o 
   1  11   6       30.16       35.51      4.62 o 
   2  11   6        0.56        1.92      5.41 o 
   3  11   6       10.51        7.18      4.97 o 
   4  11   6       17.81       25.27      5.35 o 
   5  11   6       11.00       16.41      9.73 o 
  -3  12   6       13.69       14.93      9.54 o 
  -2  12   6        4.11        1.89      7.61 o 
  -1  12   6        4.98        5.76      6.53 o 
   0  12   6       15.29       24.84      8.05 o 
   1  12   6       50.36       75.38      6.95 o 
   2  12   6       29.03       43.75      5.88 o 
   3  12   6       21.16       21.45      8.39 o 
   4  12   6        0.07        3.51      6.69 o 
 -10   1   7        2.62        3.86      7.37 o 
  -9   1   7        2.21        1.77      4.17 o 
  -8   1   7        8.54        8.47      3.77 o 
  -7   1   7      347.94      351.58      4.72 o 
  -6   1   7      372.56      356.39      4.57 o 
  -5   1   7        1.83        2.24      0.69 o 
  -4   1   7       69.13       72.32      1.99 o 
  -3   1   7      201.33      202.79      5.70 o 
  -2   1   7       23.41       28.90      0.92 o 
  -1   1   7      677.26      796.71      7.97 o 
   0   1   7       35.28       30.50      0.68 o 
   1   1   7       35.86       29.79      0.64 o 
   2   1   7      531.28      528.07     10.14 o 
   3   1   7       49.69       50.00      2.66 o 
   4   1   7       25.01       22.52      0.87 o 
   5   1   7        0.00       -0.23      0.26 o 
   6   1   7        4.10        2.34      1.96 o 
   7   1   7       39.07       35.73      2.61 o 
   8   1   7       28.23       26.74      4.56 o 
   9   1   7        3.48       -0.37      2.49 o 
  10   1   7        1.74        5.07      9.25 o 
 -10   2   7        9.32       12.96      5.90 o 
  -9   2   7       28.22       27.62      4.65 o 
  -8   2   7       41.00       39.46      3.57 o 
  -7   2   7       11.57        7.23      2.92 o 
  -6   2   7       52.63       44.81      1.61 o 
  -5   2   7       77.81       73.82      1.70 o 
  -4   2   7      207.47      217.03      2.07 o 
  -3   2   7       42.92       36.18      1.40 o 
  -2   2   7      457.14      559.08      7.11 o 
  -1   2   7      205.61      246.00      1.70 o 
   0   2   7       59.15       52.25      0.78 o 
   1   2   7       78.24       66.93      1.55 o 
   2   2   7      179.24      195.55      1.54 o 
   3   2   7       10.39        7.76      0.78 o 
   4   2   7      264.31      277.95      7.58 o 
   5   2   7        7.64        6.63      1.08 o 
   6   2   7       22.03       23.77      2.10 o 
   7   2   7        3.08        1.03      1.79 o 
   8   2   7        3.03       -0.31      4.17 o 
   9   2   7        0.43       -0.11      3.54 o 
  10   2   7        0.15        0.66     12.44 o 
 -10   3   7       36.84       48.24      7.35 o 
  -9   3   7        0.09        3.91      3.13 o 
  -8   3   7        3.92        4.82      4.19 o 
  -7   3   7       28.16       22.02      3.18 o 
  -6   3   7        5.26        3.36      1.64 o 
  -5   3   7       21.02       16.83      1.05 o 
  -4   3   7      336.53      379.67      6.77 o 
  -3   3   7      381.14      432.11      8.28 o 
  -2   3   7        2.45        0.17      0.40 o 
  -1   3   7     1157.95     1348.64     25.45 o 
   0   3   7       45.89       48.38      1.50 o 
   1   3   7       85.21      105.62      1.11 o 
   2   3   7        3.30        3.07      0.69 o 
   3   3   7      249.17      255.29      1.93 o 
   4   3   7       13.67       16.12      1.36 o 
   5   3   7      126.16      127.86      2.30 o 
   6   3   7        0.24        0.14      1.02 o 
   7   3   7       29.45       28.95      3.49 o 
   8   3   7        3.46        1.42      2.81 o 
   9   3   7        3.83        5.64      7.02 o 
 -10   4   7        4.51        0.92      9.97 o 
  -9   4   7        0.64       -0.03      0.23 o 
  -8   4   7        0.42        0.96      3.71 o 
  -7   4   7        3.29        0.66      2.12 o 
  -6   4   7        0.10        0.65      1.49 o 
  -5   4   7       24.12       30.73      1.75 o 
  -4   4   7       13.21       15.80      1.61 o 
  -3   4   7      109.70       97.66      2.12 o 
  -2   4   7      105.64      115.39      2.02 o 
  -1   4   7       73.73       60.31      1.00 o 
   0   4   7        2.93        2.65      0.60 o 
   1   4   7     1255.42     1381.73     18.13 o 
   2   4   7      401.53      406.89      6.12 o 
   3   4   7       19.06       18.85      1.02 o 
   4   4   7       53.51       56.26      1.53 o 
   5   4   7        1.73        2.74      1.67 o 
   6   4   7       18.19       18.50      2.90 o 
   7   4   7      127.86      151.04      5.60 o 
   8   4   7        3.76        4.42      4.52 o 
   9   4   7        4.06        1.56      2.49 o 
  -9   5   7        0.34       -1.64      5.17 o 
  -8   5   7        7.98        8.99      6.20 o 
  -7   5   7       45.47       46.52      4.26 o 
  -6   5   7       62.12       56.46      3.13 o 
  -5   5   7       49.30       40.85      2.94 o 
  -4   5   7      106.19      110.76      3.63 o 
  -3   5   7        8.09        5.41      2.35 o 
  -2   5   7      391.88      370.92      4.76 o 
  -1   5   7        1.58        2.31      0.76 o 
   0   5   7      142.97      152.93      3.37 o 
   1   5   7      146.12      154.96      2.46 o 
   2   5   7        0.21        0.24      0.78 o 
   3   5   7        0.28        0.00      0.52 o 
   4   5   7       79.25       92.97      2.50 o 
   5   5   7        4.26        4.99      2.19 o 
   6   5   7       80.97       85.30      4.19 o 
   7   5   7       55.39       63.85      4.87 o 
   8   5   7       10.44       10.94      5.36 o 
   9   5   7       17.50       18.02      7.19 o 
  -9   6   7        0.27        3.52      7.42 o 
  -8   6   7       28.53       23.53      5.77 o 
  -7   6   7        0.58       -0.05      1.99 o 
  -6   6   7        2.14        0.13      2.69 o 
  -5   6   7       97.72       72.93      5.33 o 
  -4   6   7        8.45        6.50      5.80 o 
  -3   6   7        9.20        7.38      1.38 o 
  -2   6   7      718.27      732.21      6.09 o 
  -1   6   7      175.65      160.63      3.20 o 
   0   6   7        2.97        0.76      0.58 o 
   1   6   7       29.97       26.51      1.15 o 
   2   6   7       21.11       26.40      2.22 o 
   3   6   7       40.17       41.93      1.74 o 
   4   6   7        6.80        7.13      2.15 o 
   5   6   7       43.43       44.04      2.59 o 
   6   6   7       24.01       28.64      3.36 o 
   7   6   7        0.17       -0.01      2.07 o 
   8   6   7       16.22       16.35      6.14 o 
   9   6   7        0.06        9.22     13.35 o 
  -8   7   7        6.51        7.92      7.86 o 
  -7   7   7        2.42        3.24      3.29 o 
  -6   7   7       62.58       57.97      4.33 o 
  -5   7   7      133.95      145.14      6.71 o 
  -4   7   7        0.00        5.38      3.05 o 
  -3   7   7      909.04     1012.63     14.47 o 
  -2   7   7       95.28       88.64      3.00 o 
  -1   7   7       13.46       10.72      2.01 o 
   0   7   7        9.70        6.50      2.14 o 
   1   7   7        0.18        0.59      1.97 o 
   2   7   7        9.43        6.38      2.47 o 
   3   7   7      196.23      192.28      2.79 o 
   4   7   7       17.80       11.88      2.72 o 
   5   7   7        8.84       13.60      3.20 o 
   6   7   7       15.68       14.06      4.19 o 
   7   7   7        0.25        5.02     10.97 o 
   8   7   7        0.43        5.31      8.28 o 
  -8   8   7        0.35        1.74      6.21 o 
  -7   8   7       38.64       42.69      6.09 o 
  -6   8   7       67.45       81.73      4.97 o 
  -5   8   7       51.61       56.30      4.15 o 
  -4   8   7       66.13       70.50      4.69 o 
  -3   8   7        6.31        5.35      3.21 o 
  -2   8   7       39.33       31.50      2.80 o 
  -1   8   7        6.75        7.30      2.48 o 
   0   8   7      384.90      439.84      6.04 o 
   1   8   7       42.14       35.91      3.02 o 
   2   8   7        5.07        6.75      2.95 o 
   3   8   7        3.24        1.88      2.60 o 
   4   8   7       10.76        6.32      3.48 o 
   5   8   7        3.63        3.65      2.92 o 
   6   8   7       18.25       20.92      4.54 o 
   7   8   7        0.45        3.13      7.31 o 
  -7   9   7       16.31       17.47      6.55 o 
  -6   9   7        3.59        7.04      4.87 o 
  -5   9   7      114.65      149.93      9.99 o 
  -4   9   7       22.62       23.88      4.48 o 
  -3   9   7        0.04        1.43      3.73 o 
  -2   9   7       13.46        6.26      5.74 o 
  -1   9   7        3.99        2.82      3.34 o 
   0   9   7        5.20        4.35      3.07 o 
   1   9   7      141.58      145.70      3.36 o 
   2   9   7      100.42      126.77      3.53 o 
   3   9   7        5.97        4.23      3.71 o 
   4   9   7        8.78        8.87      4.39 o 
   5   9   7       29.74       34.49      5.54 o 
   6   9   7        5.61        9.39      5.70 o 
   7   9   7        0.33        1.02    389.53 o 
  -7  10   7        0.04       -2.86     21.97 o 
  -6  10   7        1.58        3.84      7.32 o 
  -5  10   7       25.61       39.38      6.42 o 
  -4  10   7        0.00        0.84      4.61 o 
  -3  10   7       25.04       34.63      6.31 o 
  -2  10   7        2.33        6.11      6.24 o 
  -1  10   7        8.27       13.85      5.95 o 
   0  10   7       22.92       23.32      4.56 o 
   1  10   7       41.39       39.07      3.93 o 
   2  10   7       36.98       42.60      4.17 o 
   3  10   7        5.33        5.40      4.70 o 
   4  10   7       83.53       93.29      4.93 o 
   5  10   7       38.96       45.02      6.55 o 
  -6  11   7        0.02        2.78     26.74 o 
  -5  11   7        3.05        0.49      3.52 o 
  -4  11   7       11.45       17.54      8.95 o 
  -3  11   7       31.07       40.75      7.87 o 
  -2  11   7        1.02        3.21      9.17 o 
  -1  11   7        1.61        2.07     22.48 o 
   0  11   7        0.01       -0.08      0.41 o 
   1  11   7        0.99        0.94      4.96 o 
   2  11   7        0.52        0.17      3.54 o 
   3  11   7       14.07       11.19      5.59 o 
   4  11   7        9.66       15.10      5.71 o 
   5  11   7        0.54        5.68     12.95 o 
  -3  12   7        0.15        0.58      1.73 o 
  -2  12   7        1.99        2.16     19.00 o 
  -1  12   7        0.06       -0.06      4.63 o 
   0  12   7       28.49       37.90      7.20 o 
   1  12   7       17.95       32.48      6.95 o 
   2  12   7       87.10      116.39      6.14 o 
   3  12   7        0.72        5.09      6.88 o 
 -10   0   8        0.00       -3.32      7.57 o 
  -9   0   8        0.62       -0.97      6.59 o 
  -8   0   8        7.27        3.70      6.26 o 
  -7   0   8       45.94       50.92      3.94 o 
  -6   0   8      948.63     1007.11     24.41 o 
  -5   0   8      374.87      407.30      6.13 o 
  -4   0   8       40.40       38.82      3.34 o 
  -3   0   8      192.46      180.06      4.93 o 
  -2   0   8      571.63      582.81     16.69 o 
  -1   0   8      277.62      328.30      7.91 o 
   0   0   8      438.87      459.80      8.80 o 
   1   0   8      163.25      149.84      2.47 o 
   2   0   8     1341.80     1358.76      8.47 o 
   3   0   8      176.95      187.94      3.39 o 
   4   0   8        0.00       -0.03      0.52 o 
   5   0   8       31.46       37.37      2.32 o 
   6   0   8       14.16       12.29      3.34 o 
   7   0   8       19.65       19.32      4.23 o 
   8   0   8        0.08       -0.46      3.54 o 
   9   0   8       22.09       23.43     11.27 o 
 -10   1   8        5.76        4.00      5.22 o 
  -9   1   8       13.06        6.86      4.38 o 
  -8   1   8       65.32       58.70      3.54 o 
  -7   1   8       44.22       44.77      2.87 o 
  -6   1   8        5.55        7.44      1.56 o 
  -5   1   8      911.09      959.21      8.43 o 
  -4   1   8      158.67      166.57      2.38 o 
  -3   1   8      145.32      140.21      4.87 o 
  -2   1   8      703.59      833.02     12.34 o 
  -1   1   8      911.42     1085.99      7.13 o 
   0   1   8      461.66      501.61      8.94 o 
   1   1   8      432.13      453.88      3.45 o 
   2   1   8       50.27       49.78      0.99 o 
   3   1   8      809.38      789.08      4.57 o 
   4   1   8       64.37       63.15      1.22 o 
   5   1   8       27.87       29.35      1.53 o 
   6   1   8       13.73        9.82      1.97 o 
   7   1   8       12.80       15.73      2.97 o 
   8   1   8        0.43       -0.85      1.45 o 
   9   1   8        4.57        6.45      7.68 o 
 -10   2   8       23.37       26.78      6.20 o 
  -9   2   8       12.53       13.86      4.73 o 
  -8   2   8       57.08       56.76      3.65 o 
  -7   2   8        1.61       -0.27      1.55 o 
  -6   2   8       24.94       23.48      2.43 o 
  -5   2   8      133.12      112.63      1.81 o 
  -4   2   8       14.86       16.19      1.43 o 
  -3   2   8      284.17      334.17      3.02 o 
  -2   2   8        6.65        9.34      0.69 o 
  -1   2   8       58.29       63.33      1.10 o 
   0   2   8      655.42      698.63     17.20 o 
   1   2   8        1.17        0.95      0.37 o 
   2   2   8      248.76      253.35      3.11 o 
   3   2   8      386.58      376.16      2.21 o 
   4   2   8      120.98      125.04      1.49 o 
   5   2   8       20.17       20.16      1.35 o 
   6   2   8        2.65        4.17      2.01 o 
   7   2   8        4.78        3.84      3.01 o 
   8   2   8        0.25       -0.30      3.31 o 
   9   2   8        0.00       -1.92      8.00 o 
 -10   3   8       84.45       97.83      6.54 o 
  -9   3   8        9.46        9.72      4.79 o 
  -8   3   8        1.31       -2.73      4.22 o 
  -7   3   8        7.95        8.66      3.73 o 
  -6   3   8       33.07       27.61      2.67 o 
  -5   3   8       61.05       67.66      2.42 o 
  -4   3   8      233.21      218.32      6.76 o 
  -3   3   8      268.65      291.29      6.26 o 
  -2   3   8        3.47        2.40      1.25 o 
  -1   3   8       80.12       79.64      1.62 o 
   0   3   8       18.52       17.64      1.02 o 
   1   3   8      689.62      690.76      3.71 o 
   2   3   8       70.75       66.26      1.66 o 
   3   3   8       98.48       98.02      1.32 o 
   4   3   8       52.80       52.40      1.13 o 
   5   3   8       20.09       17.81      1.44 o 
   6   3   8        0.40       -0.06      2.83 o 
   7   3   8        3.24        2.24      3.99 o 
   8   3   8       17.69       21.80      4.53 o 
   9   3   8        0.10        2.23      4.62 o 
 -10   4   8        0.36        2.28      9.91 o 
  -9   4   8        0.55        3.34      6.77 o 
  -8   4   8        4.69        0.86      3.62 o 
  -7   4   8        1.48       -0.62      1.69 o 
  -6   4   8       23.71       16.77      2.92 o 
  -5   4   8      135.50      112.42      2.92 o 
  -4   4   8       60.63       47.41      1.70 o 
  -3   4   8        0.74       -0.54      1.08 o 
  -2   4   8        0.94        0.20      0.64 o 
  -1   4   8      192.03      207.64      3.08 o 
   0   4   8      132.90      146.89      3.70 o 
   1   4   8      165.25      180.19      1.92 o 
   2   4   8       94.50      104.46      1.67 o 
   3   4   8      118.51      139.12      1.90 o 
   4   4   8       11.62        8.53      1.58 o 
   5   4   8        0.01        1.57      1.41 o 
   6   4   8        0.24       -0.35      1.40 o 
   7   4   8        0.81        1.97      3.05 o 
   8   4   8       12.26       11.89      5.13 o 
   9   4   8        4.16        2.72      5.15 o 
  -9   5   8        0.01       -2.73      6.00 o 
  -8   5   8        0.54       -1.96      5.77 o 
  -7   5   8        9.33        7.36      5.09 o 
  -6   5   8        6.05        8.93      3.41 o 
  -5   5   8       10.98        4.71      3.20 o 
  -4   5   8        0.28       -0.65      1.63 o 
  -3   5   8       77.77       79.14      2.76 o 
  -2   5   8      384.38      369.61      4.11 o 
  -1   5   8        0.76        0.06      0.25 o 
   0   5   8      370.40      367.15      4.98 o 
   1   5   8       71.86       64.35      1.62 o 
   2   5   8        5.03        4.65      1.64 o 
   3   5   8      103.31      106.63      2.80 o 
   4   5   8       65.73       74.38      1.83 o 
   5   5   8        8.35        6.06      2.98 o 
   6   5   8       14.83       19.91      4.15 o 
   7   5   8       30.69       36.60      4.97 o 
   8   5   8        0.40        3.26      6.39 o 
   9   5   8       13.21       15.93      8.86 o 
  -9   6   8       11.64       13.70      7.29 o 
  -8   6   8       20.20       22.24      6.03 o 
  -7   6   8       18.20       15.68      4.84 o 
  -6   6   8        0.00        1.59      3.09 o 
  -5   6   8        0.25        1.09      2.46 o 
  -4   6   8       30.98       21.73      3.06 o 
  -3   6   8      140.70      139.46      7.52 o 
  -2   6   8      503.55      519.73      4.63 o 
  -1   6   8      266.71      276.91      4.85 o 
   0   6   8      204.84      193.38      3.44 o 
   1   6   8       24.15       24.70      1.51 o 
   2   6   8        4.57        3.15      2.38 o 
   3   6   8      107.11      115.39      2.48 o 
   4   6   8        3.22        2.94      1.82 o 
   5   6   8       74.60       68.75      2.89 o 
   6   6   8        0.92        2.34      4.06 o 
   7   6   8        3.37        1.43      2.88 o 
   8   6   8        0.55        1.70      5.71 o 
   9   6   8        0.54        4.36     16.66 o 
  -8   7   8        1.77        6.58      6.27 o 
  -7   7   8        2.58        0.38      4.84 o 
  -6   7   8        3.03        4.07      5.29 o 
  -5   7   8       29.74       33.40      3.64 o 
  -4   7   8       16.36       18.31      3.43 o 
  -3   7   8      416.30      418.01      7.23 o 
  -2   7   8        5.43        2.52      1.77 o 
  -1   7   8        0.62        1.83      1.78 o 
   0   7   8        0.35       -0.96      1.40 o 
   1   7   8       23.10       19.51      2.70 o 
   2   7   8       46.64       41.97      2.44 o 
   3   7   8      167.01      153.81      2.66 o 
   4   7   8       20.23       18.96      2.92 o 
   5   7   8        2.15        4.54      3.82 o 
   6   7   8        0.51        0.22      2.87 o 
   7   7   8        3.39        4.94      6.05 o 
   8   7   8        0.00       -0.15      2.82 o 
  -8   8   8       11.14        7.13      9.24 o 
  -7   8   8        5.71        5.79      4.67 o 
  -6   8   8       46.83       46.60      4.96 o 
  -5   8   8       99.14      107.15      4.74 o 
  -4   8   8        0.69        1.63      4.85 o 
  -3   8   8       23.44       21.94      3.47 o 
  -2   8   8        0.28       -0.79      2.20 o 
  -1   8   8      224.57      230.75      3.39 o 
   0   8   8       21.82       19.40      2.68 o 
   1   8   8       36.05       33.81      4.00 o 
   2   8   8        3.37        4.68      3.15 o 
   3   8   8        0.50        2.18      4.34 o 
   4   8   8        1.32        0.28      2.14 o 
   5   8   8        7.37        6.50      4.92 o 
   6   8   8        0.78        3.74      4.14 o 
   7   8   8        3.95        4.57      4.47 o 
  -7   9   8        1.96       -0.01      1.69 o 
  -6   9   8        4.63        5.56      5.36 o 
  -5   9   8        2.40        2.68      2.08 o 
  -4   9   8      115.51      127.86      6.00 o 
  -3   9   8       55.84       63.69      4.45 o 
  -2   9   8       73.45       79.04      4.20 o 
  -1   9   8       21.11       14.86      3.88 o 
   0   9   8       61.50       48.40      3.24 o 
   1   9   8        8.93        2.88      1.95 o 
   2   9   8       94.77       96.88      4.58 o 
   3   9   8       12.82       10.89      3.77 o 
   4   9   8        5.82        0.27      1.20 o 
   5   9   8        6.76        4.33      5.07 o 
   6   9   8        0.49        0.70      8.39 o 
  -7  10   8        5.08        2.97      9.54 o 
  -6  10   8        4.97        0.22      2.24 o 
  -5  10   8        4.22       10.26      6.88 o 
  -4  10   8        0.02        5.03      5.12 o 
  -3  10   8       32.20       35.52      6.81 o 
  -2  10   8       35.24       41.72      6.33 o 
  -1  10   8        5.19        7.56      6.71 o 
   0  10   8        1.28        1.63      3.00 o 
   1  10   8       48.45       46.55      4.16 o 
   2  10   8        2.84        1.06      1.95 o 
   3  10   8        7.65       10.30      4.66 o 
   4  10   8       11.22       12.14      5.15 o 
   5  10   8        1.23        8.45      7.24 o 
  -4  11   8       22.43       31.10      9.16 o 
  -3  11   8        0.00        3.16      7.38 o 
  -2  11   8       18.82       20.27      8.34 o 
  -1  11   8       19.44       29.98      7.85 o 
   0  11   8        0.03        0.38      1.45 o 
   1  11   8        4.00        1.36      6.14 o 
   2  11   8        3.58        7.76      5.21 o 
   3  11   8        0.00       -0.16      3.35 o 
   4  11   8       61.22       76.02      7.30 o 
   5  11   8        9.76       19.25     15.00 o 
  -2  12   8        0.89        1.41     12.52 o 
  -1  12   8        1.30        6.32      7.99 o 
   0  12   8        3.44        4.55      4.34 o 
   1  12   8       34.61       37.34      7.52 o 
   2  12   8       86.23      122.12      7.97 o 
   3  12   8        0.25       -0.08      0.99 o 
 -10   1   9        8.65       12.23      6.80 o 
  -9   1   9       10.19        6.48      4.46 o 
  -8   1   9       25.40       23.66      3.38 o 
  -7   1   9       28.61       22.64      2.91 o 
  -6   1   9      212.22      210.54      4.25 o 
  -5   1   9       88.56       62.25      9.38 o 
  -4   1   9        1.00       -0.67      0.67 o 
  -3   1   9      101.98       92.81      3.56 o 
  -2   1   9      515.55      641.85      7.40 o 
  -1   1   9      700.18      794.16      6.83 o 
   0   1   9     1299.24     1471.32     26.64 o 
   1   1   9       31.29       28.07      0.83 o 
   2   1   9       20.50       21.07      0.55 o 
   3   1   9       73.87       78.50      1.50 o 
   4   1   9       24.18       24.18      1.30 o 
   5   1   9        1.79        1.88      1.28 o 
   6   1   9        0.08        0.79      2.17 o 
   7   1   9        4.12        0.33      1.19 o 
   8   1   9        4.60        0.93      3.02 o 
   9   1   9        1.07       -1.38      5.38 o 
 -10   2   9       21.93       19.29      5.92 o 
  -9   2   9        7.39       10.59      4.86 o 
  -8   2   9      155.87      165.34      4.55 o 
  -7   2   9       68.96       60.04      3.53 o 
  -6   2   9       24.64       17.87      2.84 o 
  -5   2   9      263.44      246.73      3.67 o 
  -4   2   9       89.71       80.21      1.59 o 
  -3   2   9      164.37      191.84      2.30 o 
  -2   2   9      197.87      213.09      2.26 o 
  -1   2   9       69.11       73.66      1.76 o 
   0   2   9       47.28       38.12      1.48 o 
   1   2   9      116.82      130.73      1.43 o 
   2   2   9       31.63       35.65      1.91 o 
   3   2   9      210.93      216.10      2.63 o 
   4   2   9      478.19      473.34     11.20 o 
   5   2   9       29.52       28.17      1.29 o 
   6   2   9        0.88        0.61      1.69 o 
   7   2   9        0.24       -0.25      1.52 o 
   8   2   9        0.88       -0.29      1.38 o 
   9   2   9        4.13        6.71      7.30 o 
 -10   3   9        0.20        5.32      9.61 o 
  -9   3   9        1.43        6.57      4.64 o 
  -8   3   9        9.99        7.51      4.05 o 
  -7   3   9       10.21        4.73      3.31 o 
  -6   3   9        1.02       -1.38      1.38 o 
  -5   3   9        0.01        0.36      1.92 o 
  -4   3   9        1.49        1.39      1.01 o 
  -3   3   9       10.11        6.99      0.98 o 
  -2   3   9      185.62      248.41      4.15 o 
  -1   3   9      139.04      131.66      1.82 o 
   0   3   9      121.19      109.06      1.69 o 
   1   3   9        6.23        7.21      0.76 o 
   2   3   9       43.80       46.21      0.99 o 
   3   3   9      210.94      236.02      3.61 o 
   4   3   9       66.97       54.42      2.22 o 
   5   3   9       53.61       49.35      1.87 o 
   6   3   9        4.95        7.50      3.28 o 
   7   3   9        0.53        0.70      0.76 o 
   8   3   9       21.77       26.47      4.80 o 
   9   3   9        3.14        6.64      6.84 o 
 -10   4   9        0.77       -1.87      2.69 o 
  -9   4   9       11.23       13.68      6.02 o 
  -8   4   9       17.06       12.13      4.46 o 
  -7   4   9       13.08        6.21      4.07 o 
  -6   4   9       70.99       64.04      3.21 o 
  -5   4   9        0.14        1.26      1.46 o 
  -4   4   9       39.95       37.28      1.69 o 
  -3   4   9      152.78      158.36      3.32 o 
  -2   4   9       13.25       12.40      1.34 o 
  -1   4   9       56.94       71.87      1.31 o 
   0   4   9       58.03       48.88      0.99 o 
   1   4   9        7.35        3.36      1.21 o 
   2   4   9      125.24      128.09      1.83 o 
   3   4   9        2.08        2.58      1.37 o 
   4   4   9       27.27       20.82      1.55 o 
   5   4   9       27.83       26.95      2.60 o 
   6   4   9        4.06        0.14      3.41 o 
   7   4   9        0.56        3.66      3.22 o 
   8   4   9       19.66       23.64      5.26 o 
   9   4   9        4.21        6.89      8.08 o 
  -9   5   9        0.37        0.42      3.06 o 
  -8   5   9        5.63        1.02      4.38 o 
  -7   5   9        1.39        0.81      3.29 o 
  -6   5   9       62.32       59.89      3.71 o 
  -5   5   9       59.11       52.11      2.68 o 
  -4   5   9        3.13        1.52      2.06 o 
  -3   5   9       14.40       19.67      2.47 o 
  -2   5   9        9.09        9.97      1.32 o 
  -1   5   9        0.40        1.31      0.89 o 
   0   5   9      122.65      114.91      2.57 o 
   1   5   9      231.26      222.14      3.36 o 
   2   5   9        2.40        0.68      1.29 o 
   3   5   9      144.11      162.12      2.39 o 
   4   5   9       12.07       11.20      1.75 o 
   5   5   9       12.31       12.46      2.86 o 
   6   5   9        0.01       -0.05      1.00 o 
   7   5   9       50.05       58.12      5.46 o 
   8   5   9        9.89       13.51      5.77 o 
   9   5   9        6.88        9.34     21.78 o 
  -9   6   9        1.01        8.91      7.17 o 
  -8   6   9        0.01        2.22      5.06 o 
  -7   6   9        8.40        5.71      6.13 o 
  -6   6   9        1.89        3.62      4.61 o 
  -5   6   9        0.07       -1.01      2.96 o 
  -4   6   9      255.93      243.85      4.73 o 
  -3   6   9      336.36      328.14      4.75 o 
  -2   6   9      227.27      243.68      3.13 o 
  -1   6   9     1084.38     1075.54      9.06 o 
   0   6   9       68.79       61.09      1.54 o 
   1   6   9       81.46       71.68      1.69 o 
   2   6   9       10.11        9.23      2.43 o 
   3   6   9        2.53        0.30      0.87 o 
   4   6   9        3.35        3.82      1.80 o 
   5   6   9       23.05       25.30      3.08 o 
   6   6   9        2.89        1.30      2.48 o 
   7   6   9        0.20        1.69      7.02 o 
   8   6   9        0.51        6.59      8.79 o 
  -8   7   9       18.15       18.38      6.56 o 
  -7   7   9        0.14       -0.06      1.19 o 
  -6   7   9        0.00       -0.71      2.16 o 
  -5   7   9       26.79       27.70      4.03 o 
  -4   7   9       52.98       44.46      3.71 o 
  -3   7   9        2.40        1.60      2.25 o 
  -2   7   9       46.71       43.11      2.46 o 
  -1   7   9      254.83      257.66      3.69 o 
   0   7   9        0.68       -1.01      1.33 o 
   1   7   9       24.25       27.30      2.87 o 
   2   7   9       43.23       30.53      2.90 o 
   3   7   9        8.77        9.98      2.45 o 
   4   7   9       15.18       14.47      2.90 o 
   5   7   9       56.02       52.97      3.83 o 
   6   7   9        0.07       -0.09      0.37 o 
   7   7   9        0.71        1.97      3.23 o 
   8   7   9        3.84       10.45     14.05 o 
  -8   8   9       21.20       35.18     12.90 o 
  -7   8   9       11.04       13.32      6.48 o 
  -6   8   9       51.33       55.36      5.50 o 
  -5   8   9       36.24       35.34      4.43 o 
  -4   8   9       41.54       40.92      4.10 o 
  -3   8   9       56.23       48.89      3.72 o 
  -2   8   9       11.08        7.35      3.36 o 
  -1   8   9        0.29        0.12      0.56 o 
   0   8   9      255.40      289.04      4.19 o 
   1   8   9       25.36       24.03      2.83 o 
   2   8   9       33.71       29.24      3.12 o 
   3   8   9       26.08       25.56      3.27 o 
   4   8   9        0.01        0.02      0.46 o 
   5   8   9        4.16        4.95      4.90 o 
   6   8   9        3.14       11.45      5.91 o 
   7   8   9        2.24        7.18      6.60 o 
  -7   9   9        2.86        2.79     43.27 o 
  -6   9   9        0.98        4.59      4.87 o 
  -5   9   9       32.40       36.72      5.46 o 
  -4   9   9       11.59       15.39      7.49 o 
  -3   9   9       13.78       12.96      4.13 o 
  -2   9   9       18.77       16.06      4.32 o 
  -1   9   9        4.52        3.98      4.29 o 
   0   9   9       67.99       57.97      3.38 o 
   1   9   9       59.56       65.04      3.38 o 
   2   9   9       86.34       87.91      3.74 o 
   3   9   9        1.96       -2.28      2.56 o 
   4   9   9       11.84        9.14      4.82 o 
   5   9   9        0.28        0.04      0.85 o 
   6   9   9        0.13        5.08      5.65 o 
  -6  10   9        0.94       -0.47     24.26 o 
  -5  10   9        0.15        0.03      5.43 o 
  -4  10   9        1.04        6.44      7.86 o 
  -3  10   9        0.55        4.99      4.86 o 
  -2  10   9       43.45       47.26      6.83 o 
  -1  10   9       51.11       60.39     10.14 o 
   0  10   9       24.11       34.82      5.03 o 
   1  10   9       33.93       35.31      4.47 o 
   2  10   9        0.47        3.45      4.30 o 
   3  10   9        4.44        9.13      6.13 o 
   4  10   9       49.33       60.35      6.24 o 
   5  10   9        0.00        3.59      5.66 o 
  -4  11   9       30.18       30.93      9.04 o 
  -3  11   9       17.14       26.32      8.03 o 
  -2  11   9       15.63       24.66      7.80 o 
  -1  11   9        0.29        0.30      2.71 o 
   0  11   9        0.85       -0.11      5.10 o 
   1  11   9        2.10        1.97      4.38 o 
   2  11   9       39.52       51.15      5.62 o 
   3  11   9        4.24        8.49      3.98 o 
   4  11   9       12.76       25.26     10.29 o 
  -2  12   9        4.15       12.10      8.88 o 
  -1  12   9        5.62        4.14      7.73 o 
   0  12   9        3.32        2.21     72.40 o 
   1  12   9       34.29       47.11      6.62 o 
   2  12   9        1.38        8.44      8.82 o 
 -10   0  10        1.20        2.92     15.09 o 
  -9   0  10        5.40        3.23     13.01 o 
  -8   0  10        5.53        0.04      1.94 o 
  -7   0  10      160.73      146.56      4.11 o 
  -6   0  10     2341.30     2469.10     19.81 o 
  -5   0  10       39.95       44.35      2.69 o 
  -4   0  10      564.31      605.42     11.32 o 
  -3   0  10      608.28      649.31      9.42 o 
  -2   0  10       11.54        9.22      1.15 o 
  -1   0  10        8.32        3.86      1.94 o 
   0   0  10     3241.50     3597.74     13.18 o 
   1   0  10       48.82       41.93      1.15 o 
   2   0  10      810.08      825.18      8.93 o 
   3   0  10      176.49      164.86      2.73 o 
   4   0  10       80.82       75.55      2.95 o 
   5   0  10       44.99       40.19      2.65 o 
   6   0  10        5.06        6.52      3.65 o 
   7   0  10        0.08        1.41      3.91 o 
   8   0  10       17.54       15.74      6.61 o 
   9   0  10        0.31        3.10     26.68 o 
 -10   1  10        3.91        5.04      5.05 o 
  -9   1  10        9.29        5.35      6.44 o 
  -8   1  10       67.79       66.48      3.49 o 
  -7   1  10       97.38       97.66      3.26 o 
  -6   1  10      166.33      187.41      6.86 o 
  -5   1  10       31.28       31.36      1.95 o 
  -4   1  10      129.76      132.48      2.61 o 
  -3   1  10        4.38        3.81      0.86 o 
  -2   1  10       77.20      100.60      1.41 o 
  -1   1  10     1706.87     1943.37     23.59 o 
   0   1  10      148.88      192.79      2.28 o 
   1   1  10      103.44      101.55      1.57 o 
   2   1  10        3.17        1.20      0.45 o 
   3   1  10       29.66       32.46      1.17 o 
   4   1  10      276.88      293.83      3.02 o 
   5   1  10        0.64       -0.60      1.87 o 
   6   1  10        2.14        0.97      1.39 o 
   7   1  10        0.01        1.57      3.54 o 
   8   1  10        0.09       -1.21      2.38 o 
   9   1  10        1.54       -0.24      9.09 o 
 -10   2  10       10.32        5.73      9.28 o 
  -9   2  10       98.56      113.95      4.51 o 
  -8   2  10       47.30       47.11      3.97 o 
  -7   2  10        1.05        0.43      1.58 o 
  -6   2  10        0.97       -1.87      1.87 o 
  -5   2  10       57.90       50.56      3.37 o 
  -4   2  10       56.90       58.26      1.49 o 
  -3   2  10      491.05      538.46      5.92 o 
  -2   2  10       15.50       17.45      0.85 o 
  -1   2  10      164.14      176.79      2.62 o 
   0   2  10        4.83        5.44      0.99 o 
   1   2  10       11.62       11.18      0.88 o 
   2   2  10      170.77      159.39      2.14 o 
   3   2  10        8.29        9.00      0.97 o 
   4   2  10       14.30       10.20      1.04 o 
   5   2  10       22.57       21.75      2.18 o 
   6   2  10        9.77        8.35      2.92 o 
   7   2  10        0.32       -0.99      3.31 o 
   8   2  10        0.85       -1.35      3.82 o 
   9   2  10        3.75        7.38      6.87 o 
 -10   3  10        1.57        2.86      5.97 o 
  -9   3  10       18.78       26.14      5.23 o 
  -8   3  10       14.55        6.59      4.48 o 
  -7   3  10       68.03       69.07      3.51 o 
  -6   3  10       12.31        9.30      3.23 o 
  -5   3  10       68.43       50.78      2.11 o 
  -4   3  10       24.20       28.91      1.17 o 
  -3   3  10      291.66      306.25      2.16 o 
  -2   3  10      126.97      127.97      1.60 o 
  -1   3  10      211.32      224.89      2.62 o 
   0   3  10      405.55      394.85      6.51 o 
   1   3  10        1.16        1.93      0.88 o 
   2   3  10       19.63       21.26      0.70 o 
   3   3  10        1.81        1.27      0.52 o 
   4   3  10       43.14       37.29      1.24 o 
   5   3  10      209.73      230.07      3.50 o 
   6   3  10       10.40        9.59      3.22 o 
   7   3  10        1.33       -0.53      3.83 o 
   8   3  10        1.48        5.92      6.47 o 
   9   3  10        0.52        1.61     11.41 o 
 -10   4  10        2.39        8.05     15.69 o 
  -9   4  10        4.03        5.34      7.77 o 
  -8   4  10       36.25       34.35      4.70 o 
  -7   4  10       17.90       11.63      3.64 o 
  -6   4  10       20.24       15.75      3.09 o 
  -5   4  10        1.65        0.42      0.73 o 
  -4   4  10       15.80       18.68      2.15 o 
  -3   4  10        3.02        0.08      1.18 o 
  -2   4  10       43.20       38.11      1.47 o 
  -1   4  10       51.48       50.19      1.69 o 
   0   4  10      719.18      728.10      4.40 o 
   1   4  10        7.38        7.23      0.70 o 
   2   4  10       44.73       41.09      1.27 o 
   3   4  10      263.58      265.36      2.58 o 
   4   4  10        0.74       -0.81      1.36 o 
   5   4  10       41.61       39.88      3.46 o 
   6   4  10       24.38       27.15      4.20 o 
   7   4  10       14.81       16.75      4.47 o 
   8   4  10        0.04        4.53      5.46 o 
   9   4  10       15.20       16.18     13.28 o 
  -9   5  10        6.59        3.95     14.15 o 
  -8   5  10        2.01       -1.38      3.46 o 
  -7   5  10       56.83       53.02      4.76 o 
  -6   5  10        0.01        2.68      2.21 o 
  -5   5  10      233.48      205.08      4.17 o 
  -4   5  10        6.05        7.10      3.09 o 
  -3   5  10      173.90      151.91      4.55 o 
  -2   5  10        9.04        5.03      2.05 o 
  -1   5  10      301.18      290.51      2.33 o 
   0   5  10       29.24       26.07      1.52 o 
   1   5  10      205.98      203.07      2.28 o 
   2   5  10       79.04       76.28      2.36 o 
   3   5  10        0.21        0.54      1.02 o 
   4   5  10        0.63        1.00      0.76 o 
   5   5  10        2.97        2.35      2.58 o 
   6   5  10       21.13       21.28      4.94 o 
   7   5  10        0.07        6.92      5.06 o 
   8   5  10        1.64        4.64      6.62 o 
  -9   6  10        5.61        4.04     67.38 o 
  -8   6  10        7.81        3.24      5.36 o 
  -7   6  10       40.61       34.83      6.32 o 
  -6   6  10       16.38       10.70      4.14 o 
  -5   6  10       14.42        9.87      3.24 o 
  -4   6  10       87.63       96.07      3.01 o 
  -3   6  10      106.89       98.84      3.43 o 
  -2   6  10      824.69      856.37      6.91 o 
  -1   6  10      196.76      208.23      3.55 o 
   0   6  10       18.11       18.06      1.62 o 
   1   6  10       11.30        7.70      1.90 o 
   2   6  10        1.15       -0.13      0.62 o 
   3   6  10       11.89       11.51      2.02 o 
   4   6  10       54.79       59.92      2.37 o 
   5   6  10       54.78       59.57      4.48 o 
   6   6  10        6.93        5.70      4.96 o 
   7   6  10       12.65       15.68      6.67 o 
   8   6  10        0.00        2.11      6.00 o 
  -9   7  10       11.85       21.19     14.69 o 
  -8   7  10       23.23       37.29      6.89 o 
  -7   7  10        4.76        1.25      2.18 o 
  -6   7  10       12.88       10.47      5.23 o 
  -5   7  10       10.07        9.25      3.46 o 
  -4   7  10      130.26      113.25      4.37 o 
  -3   7  10       14.44       14.78      3.47 o 
  -2   7  10        7.42        7.37      2.71 o 
  -1   7  10       73.50       74.01      2.99 o 
   0   7  10       12.53       10.93      2.38 o 
   1   7  10        3.29        4.03      3.11 o 
   2   7  10       33.02       30.48      2.99 o 
   3   7  10       22.88       18.36      2.57 o 
   4   7  10       21.24       14.94      3.67 o 
   5   7  10        4.01        7.00      5.17 o 
   6   7  10        1.96       -0.53      3.56 o 
   7   7  10        2.25        3.95      5.40 o 
  -8   8  10        9.27       12.09     13.17 o 
  -7   8  10       26.99       30.62      6.66 o 
  -6   8  10       10.35       11.27      5.90 o 
  -5   8  10       10.50       11.39      4.91 o 
  -4   8  10        7.50        8.71      4.07 o 
  -3   8  10       13.09        6.90      4.06 o 
  -2   8  10        0.01        0.02      2.17 o 
  -1   8  10        4.85        4.79      2.97 o 
   0   8  10       48.82       51.33      2.96 o 
   1   8  10       16.83       22.02      2.98 o 
   2   8  10       14.36        8.33      3.22 o 
   3   8  10        1.71        0.17      1.79 o 
   4   8  10        0.51        0.18      3.57 o 
   5   8  10        2.83        1.05      2.13 o 
   6   8  10        0.84        4.16      7.63 o 
  -7   9  10       10.67       10.25     12.84 o 
  -6   9  10       18.75       19.06      6.66 o 
  -5   9  10       23.15       24.62      5.64 o 
  -4   9  10        0.24        2.29      5.17 o 
  -3   9  10        0.25        1.03      3.61 o 
  -2   9  10        5.10        6.16      5.02 o 
  -1   9  10        9.10        6.85      3.79 o 
   0   9  10       46.18       44.59      3.63 o 
   1   9  10       60.59       61.12      3.63 o 
   2   9  10        2.62        7.20      2.74 o 
   3   9  10        0.17        0.88      1.87 o 
   4   9  10        0.29       -0.04      1.71 o 
   5   9  10        6.02       11.75      6.33 o 
  -6  10  10        6.78        1.18     15.21 o 
  -5  10  10        0.08       -1.88      4.77 o 
  -4  10  10       32.72       32.16      6.60 o 
  -3  10  10       36.26       35.55      6.06 o 
  -2  10  10        0.18        3.53      4.95 o 
  -1  10  10        2.89        8.94      6.70 o 
   0  10  10        0.04       -0.30      2.77 o 
   1  10  10        4.56        3.68      8.20 o 
   2  10  10       42.02       36.15      5.07 o 
   3  10  10       15.19       16.38      5.66 o 
   4  10  10        2.10        6.69      6.15 o 
  -4  11  10        0.00        5.26     11.59 o 
  -3  11  10       26.36       43.58      8.87 o 
  -2  11  10       44.52       48.83      8.69 o 
  -1  11  10        0.80       -0.65      1.94 o 
   0  11  10       28.93       40.53      6.49 o 
   1  11  10        0.33       -0.31      3.10 o 
   2  11  10       15.91       28.15      5.35 o 
   3  11  10       46.91       64.96      7.18 o 
   4  11  10       38.15       57.48     13.16 o 
  -2  12  10        2.21        4.86     15.95 o 
  -1  12  10        7.95        8.54     11.79 o 
   0  12  10        6.32        0.00      1.36 o 
   1  12  10        5.38        9.59      8.84 o 
   2  12  10       20.94       30.36      8.96 o 
 -10   1  11       11.47        9.54      9.65 o 
  -9   1  11        4.51        3.01      4.91 o 
  -8   1  11       26.34       21.85      4.12 o 
  -7   1  11       73.36       62.05      3.24 o 
  -6   1  11       26.04       26.39      3.12 o 
  -5   1  11      201.46      212.10      6.29 o 
  -4   1  11     1010.24      970.49     29.10 o 
  -3   1  11       19.59       23.35      1.38 o 
  -2   1  11      206.04      207.01      3.68 o 
  -1   1  11      174.60      197.92      2.86 o 
   0   1  11       25.91       29.46      0.99 o 
   1   1  11       31.32       26.10      1.04 o 
   2   1  11       78.95       70.90      2.47 o 
   3   1  11        6.19        6.23      1.25 o 
   4   1  11       14.46       12.80      1.65 o 
   5   1  11       22.73       22.64      2.31 o 
   6   1  11       18.11       18.00      2.90 o 
   7   1  11        0.00        0.57      2.32 o 
   8   1  11        0.67        0.39      4.51 o 
   9   1  11        0.36       -1.64      7.20 o 
 -10   2  11        1.54        0.09      1.47 o 
  -9   2  11       60.88       57.13      4.75 o 
  -8   2  11        9.06        9.83      4.21 o 
  -7   2  11        2.30       -1.76      1.94 o 
  -6   2  11      182.33      173.25      6.14 o 
  -5   2  11      208.53      216.15      3.74 o 
  -4   2  11       33.82       34.18      1.20 o 
  -3   2  11        5.33        4.95      0.87 o 
  -2   2  11       43.87       41.69      0.85 o 
  -1   2  11       32.56       25.20      0.94 o 
   0   2  11        2.31        1.99      1.71 o 
   1   2  11        6.04        4.88      1.01 o 
   2   2  11       21.95       18.53      1.22 o 
   3   2  11        8.43        7.07      0.97 o 
   4   2  11       35.78       27.58      1.75 o 
   5   2  11       10.58       12.72      2.31 o 
   6   2  11       25.28       21.11      2.89 o 
   7   2  11        0.01       -0.30      1.48 o 
   8   2  11        0.03       -0.01      0.24 o 
   9   2  11        3.68        0.64     16.96 o 
  -9   3  11        2.12        4.06      5.33 o 
  -8   3  11        0.52        0.06      3.55 o 
  -7   3  11        5.68        7.15      3.84 o 
  -6   3  11        4.71        0.85      1.94 o 
  -5   3  11       27.89       20.25      2.22 o 
  -4   3  11        1.78       -0.33      0.65 o 
  -3   3  11       51.91       57.63      1.15 o 
  -2   3  11       34.02       37.89      1.18 o 
  -1   3  11       41.68       39.17      1.29 o 
   0   3  11        1.61        3.19      1.24 o 
   1   3  11        2.35        4.00      0.89 o 
   2   3  11       37.00       31.42      1.43 o 
   3   3  11       50.09       51.96      1.40 o 
   4   3  11       66.67       54.98      2.01 o 
   5   3  11        5.78        4.76      2.39 o 
   6   3  11       33.44       40.03      3.49 o 
   7   3  11        1.99        3.23      3.01 o 
   8   3  11        1.75        2.90      5.91 o 
   9   3  11        1.24       -1.75     11.01 o 
  -9   4  11        1.67        2.58      4.10 o 
  -8   4  11       25.23       23.59      5.56 o 
  -7   4  11        2.01        0.66      3.39 o 
  -6   4  11        0.01        1.82      2.68 o 
  -5   4  11       96.53       96.03      3.02 o 
  -4   4  11        4.28        1.96      1.59 o 
  -3   4  11        0.05       -0.81      0.81 o 
  -2   4  11       43.58       39.90      1.63 o 
  -1   4  11       85.34       76.78      1.78 o 
   0   4  11       45.35       45.92      1.30 o 
   1   4  11      343.63      353.95      5.47 o 
   2   4  11       85.77       93.41      3.55 o 
   3   4  11      184.08      172.86      3.23 o 
   4   4  11       39.31       35.87      2.09 o 
   5   4  11       30.25       31.17      3.68 o 
   6   4  11        7.47        7.85      3.98 o 
   7   4  11       37.25       39.69      4.87 o 
   8   4  11       12.16       18.11      5.81 o 
  -9   5  11       17.03       15.60      8.82 o 
  -8   5  11       21.75       21.05      6.14 o 
  -7   5  11       34.37       25.76      5.05 o 
  -6   5  11        0.58        2.52      3.13 o 
  -5   5  11        4.46        2.44      2.20 o 
  -4   5  11      203.51      184.53      4.24 o 
  -3   5  11       65.93       47.71      1.95 o 
  -2   5  11       84.13       77.07      2.03 o 
  -1   5  11     1298.52     1396.77     12.72 o 
   0   5  11      486.75      506.70      5.21 o 
   1   5  11      882.69      917.28     15.34 o 
   2   5  11        1.54       -1.15      1.72 o 
   3   5  11       61.67       54.88      1.82 o 
   4   5  11        0.37        0.86      1.85 o 
   5   5  11       28.01       27.51      4.17 o 
   6   5  11        0.78        4.48      4.68 o 
   7   5  11        1.92        4.62      7.81 o 
   8   5  11        0.13        1.92      7.18 o 
  -9   6  11       79.07      103.28     14.43 o 
  -8   6  11        6.23       10.28      6.36 o 
  -7   6  11       11.19       20.24      5.65 o 
  -6   6  11        0.87        0.59      3.79 o 
  -5   6  11        4.10        7.25      3.21 o 
  -4   6  11        7.33        6.91      2.67 o 
  -3   6  11       82.41       72.11      2.88 o 
  -2   6  11      241.97      243.34      3.02 o 
  -1   6  11        8.95        8.70      1.69 o 
   0   6  11        0.87       -0.07      0.41 o 
   1   6  11      110.41      107.63      2.00 o 
   2   6  11        5.17        7.07      2.11 o 
   3   6  11        6.96        5.53      2.12 o 
   4   6  11       36.87       38.12      2.52 o 
   5   6  11       40.97       49.75      4.71 o 
   6   6  11        0.34       -0.66      4.01 o 
   7   6  11        0.23        1.80      4.35 o 
  -8   7  11        0.61        0.16      4.78 o 
  -7   7  11        2.19        3.07      9.24 o 
  -6   7  11        0.01       -0.47      1.88 o 
  -5   7  11        4.31        3.66      4.67 o 
  -4   7  11        7.26       10.03      3.28 o 
  -3   7  11       51.19       46.61      3.68 o 
  -2   7  11      121.36      108.27      3.03 o 
  -1   7  11        7.90        8.33      1.89 o 
   0   7  11       27.74       23.94      2.39 o 
   1   7  11        0.02       -0.04      1.86 o 
   2   7  11        6.13        6.20      3.34 o 
   3   7  11       18.96       17.81      2.52 o 
   4   7  11        5.27        7.65      3.23 o 
   5   7  11        0.28        0.39      1.84 o 
   6   7  11        2.65        4.43      6.81 o 
   7   7  11        2.68        3.91      9.42 o 
  -8   8  11        0.52        3.33      8.36 o 
  -7   8  11        2.58        5.57      5.46 o 
  -6   8  11        1.94        0.00      5.08 o 
  -5   8  11       22.41       23.78      5.00 o 
  -4   8  11        0.00        0.58      4.96 o 
  -3   8  11        0.15       -0.02      5.27 o 
  -2   8  11        0.18        1.87      3.84 o 
  -1   8  11       15.87       18.20      2.91 o 
   0   8  11        0.05       -0.05      3.15 o 
   1   8  11       26.14       28.83      3.19 o 
   2   8  11        0.41        2.66      2.29 o 
   3   8  11        0.01       -0.63      7.32 o 
   4   8  11        0.14        2.02      3.37 o 
   5   8  11        1.43        0.22      4.46 o 
   6   8  11        0.08        2.50      9.37 o 
  -7   9  11        6.22       18.08     13.11 o 
  -6   9  11        5.72        8.82     12.88 o 
  -5   9  11        0.22        1.44      5.58 o 
  -4   9  11        2.69        1.01      3.96 o 
  -3   9  11        3.94        2.40      5.17 o 
  -2   9  11       46.06       54.09      4.77 o 
  -1   9  11        0.56       -0.73      1.91 o 
   0   9  11       34.53       33.61      3.95 o 
   1   9  11       22.20       21.28      3.83 o 
   2   9  11      160.05      207.16      4.42 o 
   3   9  11        0.22       -0.07      1.27 o 
   4   9  11        1.88        0.27      2.84 o 
   5   9  11        0.01        0.87      3.23 o 
  -5  10  11        0.07       -0.76      1.81 o 
  -4  10  11       13.52       19.50      6.99 o 
  -3  10  11       70.74       81.54      6.51 o 
  -2  10  11       44.51       52.42      7.30 o 
  -1  10  11       13.45       18.61      5.87 o 
   0  10  11       80.39       97.83      5.65 o 
   1  10  11        0.10        0.28      2.33 o 
   2  10  11       53.74       67.73      7.22 o 
   3  10  11        9.14       10.06      5.46 o 
   4  10  11       21.68       35.02      6.82 o 
  -3  11  11       42.87       57.53      9.62 o 
  -2  11  11        7.28        4.79     11.06 o 
  -1  11  11       14.05       20.30      8.58 o 
   0  11  11        4.40        2.76      5.62 o 
   1  11  11        7.92        2.84      3.60 o 
   2  11  11        1.20       -3.80      5.27 o 
   3  11  11       57.71       67.08      9.76 o 
  -1  12  11        1.24        0.15      2.03 o 
   0  12  11        2.33        3.93     21.43 o 
   1  12  11        1.17        1.76      9.26 o 
 -10   0  12       27.39       32.04     13.77 o 
  -9   0  12        2.23       -0.06     13.04 o 
  -8   0  12        0.03        2.84      5.56 o 
  -7   0  12       78.86       66.38      3.81 o 
  -6   0  12      123.78      131.25      7.18 o 
  -5   0  12     2705.52     2858.59     16.37 o 
  -4   0  12      516.05      626.90      7.54 o 
  -3   0  12        3.01        1.82      2.25 o 
  -2   0  12       31.62       28.35      1.35 o 
  -1   0  12       75.89       68.24      2.27 o 
   0   0  12        5.93        8.11      1.13 o 
   1   0  12     2195.18     2350.10      8.45 o 
   2   0  12       87.95       93.50      2.13 o 
   3   0  12        2.38        3.98      1.26 o 
   4   0  12       13.82       14.15      2.18 o 
   5   0  12        3.89        2.54      4.81 o 
   6   0  12        7.83        5.53      4.38 o 
   7   0  12        0.29        2.03      8.53 o 
   8   0  12        0.00       -1.58      3.82 o 
 -10   1  12        9.62       10.71     12.43 o 
  -9   1  12       22.15       20.28      5.21 o 
  -8   1  12       12.35       12.03      4.15 o 
  -7   1  12       81.27       80.45      3.45 o 
  -6   1  12       51.13       47.77      2.84 o 
  -5   1  12        7.23        5.97      2.15 o 
  -4   1  12     1137.98     1203.24     32.12 o 
  -3   1  12      294.49      278.24     13.83 o 
  -2   1  12      276.86      297.32      2.84 o 
  -1   1  12       16.43       13.82      1.01 o 
   0   1  12       32.27       35.49      1.57 o 
   1   1  12       10.17       10.92      0.99 o 
   2   1  12      142.72      137.10      3.92 o 
   3   1  12       28.08       23.12      1.44 o 
   4   1  12       11.04       11.21      1.79 o 
   5   1  12       19.31       19.59      2.36 o 
   6   1  12        0.26        0.50      2.05 o 
   7   1  12        0.55        0.15      1.26 o 
   8   1  12        0.16        0.00      1.30 o 
 -10   2  12       10.97       10.81     12.80 o 
  -9   2  12        2.34        8.47      4.23 o 
  -8   2  12        0.04        3.35      3.47 o 
  -7   2  12        6.56        1.98      3.42 o 
  -6   2  12        1.20        0.45      2.91 o 
  -5   2  12        2.91        0.25      2.14 o 
  -4   2  12      300.28      331.47      4.09 o 
  -3   2  12        2.96        3.45      0.89 o 
  -2   2  12       36.26       33.46      0.94 o 
  -1   2  12      106.45      116.49      1.40 o 
   0   2  12        1.72        0.70      0.60 o 
   1   2  12       59.79       53.59      1.42 o 
   2   2  12        5.33        6.32      0.97 o 
   3   2  12       70.25       74.78      1.65 o 
   4   2  12       77.38       73.18      1.96 o 
   5   2  12       17.41       15.70      2.50 o 
   6   2  12        5.68        7.20      3.24 o 
   7   2  12        5.95        8.06      4.64 o 
   8   2  12        0.62        1.51      3.18 o 
   9   2  12        0.47        1.41      8.54 o 
  -9   3  12        6.60        7.13      7.14 o 
  -8   3  12        7.85        6.92      5.59 o 
  -7   3  12       40.55       33.42      4.35 o 
  -6   3  12        3.37        0.38      0.97 o 
  -5   3  12       16.50        9.03      2.34 o 
  -4   3  12        3.63        2.28      1.31 o 
  -3   3  12      625.45      636.15      8.45 o 
  -2   3  12      142.97      158.32      3.68 o 
  -1   3  12        6.26        4.31      1.31 o 
   0   3  12        1.23        0.00      0.61 o 
   1   3  12       71.21       78.35      2.55 o 
   2   3  12      172.98      163.35      2.09 o 
   3   3  12       77.57       74.94      1.45 o 
   4   3  12       39.06       37.38      2.08 o 
   5   3  12        8.57       10.70      3.07 o 
   6   3  12       10.55       13.07      3.56 o 
   7   3  12        2.13        6.16      4.55 o 
   8   3  12        3.69        2.43      5.80 o 
  -9   4  12        4.34        5.21      9.55 o 
  -8   4  12        0.32       -0.22      1.01 o 
  -7   4  12        6.92       10.55      3.70 o 
  -6   4  12       47.93       35.49      3.03 o 
  -5   4  12       88.04       73.88      2.57 o 
  -4   4  12       18.37       15.20      1.79 o 
  -3   4  12       46.83       42.91      1.49 o 
  -2   4  12       29.46       28.15      1.42 o 
  -1   4  12        6.53        4.63      1.64 o 
   0   4  12       93.53       99.44      1.72 o 
   1   4  12       95.87       91.78      1.87 o 
   2   4  12       42.56       38.59      1.44 o 
   3   4  12      114.56      117.84      3.40 o 
   4   4  12       12.22       14.65      2.72 o 
   5   4  12        0.15       -0.17      3.87 o 
   6   4  12        2.66        4.93      3.87 o 
   7   4  12        5.39        6.82      4.95 o 
   8   4  12        8.09        9.07      6.11 o 
  -9   5  12        0.54       -3.84     23.94 o 
  -8   5  12        0.87        2.89      4.54 o 
  -7   5  12       20.78       17.03      5.46 o 
  -6   5  12      135.98      108.29      4.22 o 
  -5   5  12       41.04       35.07      3.18 o 
  -4   5  12       35.06       24.67      2.25 o 
  -3   5  12       24.39       16.61      2.21 o 
  -2   5  12      110.83      110.35      2.55 o 
  -1   5  12      115.62      107.92      2.56 o 
   0   5  12      579.70      606.95      4.61 o 
   1   5  12       20.74       20.63      1.45 o 
   2   5  12       12.36        7.43      2.33 o 
   3   5  12       51.31       55.07      2.34 o 
   4   5  12        0.02       -1.15      2.93 o 
   5   5  12        0.01        0.20      3.42 o 
   6   5  12        6.51        7.95      5.77 o 
   7   5  12        0.54        1.56      1.70 o 
   8   5  12        3.49        1.05     17.89 o 
  -8   6  12        0.97        3.29      4.02 o 
  -7   6  12        0.36        3.15      5.10 o 
  -6   6  12        0.97        0.83      3.37 o 
  -5   6  12       49.03       50.22      4.22 o 
  -4   6  12       20.16       16.99      3.14 o 
  -3   6  12       82.54       60.89      2.74 o 
  -2   6  12        5.66        5.23      2.05 o 
  -1   6  12      136.32      126.51      3.63 o 
   0   6  12        1.33        2.47      1.68 o 
   1   6  12       23.37       23.24      1.96 o 
   2   6  12       30.92       31.73      2.11 o 
   3   6  12        2.32        0.24      0.86 o 
   4   6  12        8.24        6.80      3.52 o 
   5   6  12        1.85        5.67      4.73 o 
   6   6  12        0.58        0.76      5.44 o 
   7   6  12        1.99        1.60      4.01 o 
  -8   7  12       11.85       25.12     10.94 o 
  -7   7  12       19.81       19.93      6.00 o 
  -6   7  12        1.37        4.62      7.71 o 
  -5   7  12        8.64        5.76      3.86 o 
  -4   7  12       33.62       27.36      3.55 o 
  -3   7  12       59.73       57.42      4.77 o 
  -2   7  12        4.68        3.96      2.65 o 
  -1   7  12        6.66        2.52      2.22 o 
   0   7  12        0.45        0.55      1.97 o 
   1   7  12        0.10       -0.69      1.95 o 
   2   7  12        1.21       -0.24      1.93 o 
   3   7  12       13.54       12.58      2.99 o 
   4   7  12        8.74       10.32      4.66 o 
   5   7  12        1.45        1.03      3.03 o 
   6   7  12        0.11        0.57      2.29 o 
  -7   8  12       11.72       16.06      6.97 o 
  -6   8  12       29.12       34.74      6.58 o 
  -5   8  12        0.06        1.68      4.51 o 
  -4   8  12       31.07       33.27      4.18 o 
  -3   8  12        1.68        0.76      1.34 o 
  -2   8  12       16.73       12.98      3.73 o 
  -1   8  12        4.78        3.10      3.48 o 
   0   8  12       15.36       12.79      3.48 o 
   1   8  12        2.92        2.31      2.57 o 
   2   8  12        4.18        7.42      4.18 o 
   3   8  12        9.63        7.85      3.93 o 
   4   8  12        7.18       15.13      4.84 o 
   5   8  12        0.46       -0.58      7.27 o 
   6   8  12        3.95        4.06     12.91 o 
  -6   9  12        2.00        0.39      5.56 o 
  -5   9  12        1.06        1.85      7.80 o 
  -4   9  12        7.53       10.99      6.79 o 
  -3   9  12        6.33        8.51      8.12 o 
  -2   9  12        5.83        6.24      4.88 o 
  -1   9  12        7.55        4.12      3.27 o 
   0   9  12        0.90        6.64      4.34 o 
   1   9  12        1.31        1.37      2.74 o 
   2   9  12       10.29       16.94      4.62 o 
   3   9  12        7.37        9.96      4.72 o 
   4   9  12        2.66        4.44      8.01 o 
   5   9  12        0.04        3.67      7.27 o 
  -5  10  12        0.27       -2.74      5.32 o 
  -4  10  12        4.49        8.23      8.45 o 
  -3  10  12        0.11        0.10      3.26 o 
  -2  10  12        8.47        9.14      7.74 o 
  -1  10  12       23.21       36.82      5.94 o 
   0  10  12        2.19        1.97      2.29 o 
   1  10  12        8.31        0.33      3.60 o 
   2  10  12        3.51        5.60      7.95 o 
   3  10  12        6.97       12.36      6.41 o 
  -3  11  12        0.00        3.28      7.00 o 
  -2  11  12        8.86       16.24     10.15 o 
  -1  11  12       11.99       13.88      9.23 o 
   0  11  12       16.16       22.68      7.21 o 
   1  11  12        0.62        1.08      5.65 o 
   2  11  12        0.02       -3.30      5.06 o 
   0  12  12        1.63        7.41     12.00 o 
  -9   1  13       36.03       29.99      5.55 o 
  -8   1  13        0.87        2.43      3.28 o 
  -7   1  13       97.79       87.03      3.63 o 
  -6   1  13       10.89       12.01      2.50 o 
  -5   1  13      328.71      343.98      4.04 o 
  -4   1  13      352.60      375.53      5.49 o 
  -3   1  13      392.37      397.05     10.94 o 
  -2   1  13      485.97      492.83      3.48 o 
  -1   1  13        3.50        2.98      1.25 o 
   0   1  13       97.86       88.30      1.53 o 
   1   1  13       11.51       11.87      1.25 o 
   2   1  13       30.53       24.91      0.83 o 
   3   1  13      160.94      172.86      1.97 o 
   4   1  13       17.18       12.54      1.88 o 
   5   1  13       25.10       20.17      2.74 o 
   6   1  13        3.35        4.58      2.74 o 
   7   1  13        0.11        2.18      5.38 o 
   8   1  13        0.09        1.98      9.28 o 
  -9   2  13        0.04        4.13      4.23 o 
  -8   2  13       82.49       84.37      4.69 o 
  -7   2  13        4.38        2.75      4.56 o 
  -6   2  13        4.08        2.23      2.09 o 
  -5   2  13        3.96        0.30      0.99 o 
  -4   2  13      383.30      380.95      5.97 o 
  -3   2  13       35.13       33.18      1.30 o 
  -2   2  13      413.99      459.82      4.88 o 
  -1   2  13       73.30       69.30      1.25 o 
   0   2  13      476.31      527.59      3.17 o 
   1   2  13       26.19       20.43      1.36 o 
   2   2  13        4.82        4.17      1.19 o 
   3   2  13        1.48        0.14      0.55 o 
   4   2  13        2.97        2.31      2.07 o 
   5   2  13      206.78      232.11      3.51 o 
   6   2  13        2.61        5.62      3.48 o 
   7   2  13        7.46        5.21      4.59 o 
   8   2  13        4.61        6.54      6.74 o 
  -9   3  13        7.27       10.77      5.45 o 
  -8   3  13       17.67       23.54      5.86 o 
  -7   3  13       17.07       14.31      4.43 o 
  -6   3  13        0.01        0.20      1.11 o 
  -5   3  13        0.50       -0.57      0.57 o 
  -4   3  13       65.50       62.00      2.27 o 
  -3   3  13       15.52       18.01      1.36 o 
  -2   3  13       73.29       81.27      2.73 o 
  -1   3  13        1.50       -0.50      1.09 o 
   0   3  13       28.00       23.74      1.34 o 
   1   3  13      162.81      165.41      3.22 o 
   2   3  13       27.32       24.04      1.27 o 
   3   3  13       50.52       53.09      1.56 o 
   4   3  13      114.24      134.08      3.80 o 
   5   3  13       62.08       66.78      2.98 o 
   6   3  13       28.23       25.27      4.16 o 
   7   3  13        0.51        5.84      6.18 o 
   8   3  13        4.52        7.49      5.63 o 
  -9   4  13        0.38        2.20     51.54 o 
  -8   4  13        8.59       12.74      5.67 o 
  -7   4  13        0.53        1.42      3.22 o 
  -6   4  13      137.46      122.21      4.69 o 
  -5   4  13      101.72       89.95      3.45 o 
  -4   4  13      197.96      180.76      2.65 o 
  -3   4  13       51.42       49.03      1.69 o 
  -2   4  13        0.96       -0.88      1.15 o 
  -1   4  13       14.56       10.14      1.78 o 
   0   4  13      119.53      118.25      1.92 o 
   1   4  13      200.31      222.14      2.66 o 
   2   4  13      197.59      203.13      2.43 o 
   3   4  13       87.55       91.63      2.20 o 
   4   4  13        4.71        4.66      3.41 o 
   5   4  13       40.92       42.87      3.69 o 
   6   4  13       17.20       12.01      4.57 o 
   7   4  13        0.13        0.24      1.57 o 
   8   4  13        1.83        4.97      9.56 o 
  -9   5  13        1.00       -2.39     14.42 o 
  -8   5  13        1.08        4.59      6.27 o 
  -7   5  13        0.39        1.89      3.22 o 
  -6   5  13       30.57       32.41      3.91 o 
  -5   5  13       13.60       14.13      3.23 o 
  -4   5  13        2.28       -2.35      2.35 o 
  -3   5  13        0.31        0.42      0.66 o 
  -2   5  13       20.21       17.69      1.89 o 
  -1   5  13      131.59      126.62      3.15 o 
   0   5  13      214.95      216.03      3.33 o 
   1   5  13       34.66       24.09      1.65 o 
   2   5  13        3.83        1.72      1.91 o 
   3   5  13        1.49        1.55      1.85 o 
   4   5  13        0.55        0.61      1.72 o 
   5   5  13        2.15        5.29      3.77 o 
   6   5  13       18.90       20.31      5.78 o 
   7   5  13        4.94        5.58      4.35 o 
  -8   6  13       99.92      113.05      7.38 o 
  -7   6  13       36.61       38.21      5.96 o 
  -6   6  13        1.27        0.23      3.51 o 
  -5   6  13        0.27        0.30      3.11 o 
  -4   6  13       65.85       50.16      3.88 o 
  -3   6  13       37.13       28.05      2.35 o 
  -2   6  13       55.92       49.87      2.06 o 
  -1   6  13      136.56      140.57      3.29 o 
   0   6  13        7.43        5.61      1.90 o 
   1   6  13       16.11       19.43      2.10 o 
   2   6  13        8.40        4.98      2.50 o 
   3   6  13        8.09        7.39      2.52 o 
   4   6  13       12.90       11.14      3.76 o 
   5   6  13        1.04       -1.76      5.87 o 
   6   6  13        6.32        6.60      7.85 o 
   7   6  13        1.37        4.86     12.42 o 
  -7   7  13       38.83       46.95      6.88 o 
  -6   7  13        2.44        1.79      6.88 o 
  -5   7  13       32.53       40.51      4.30 o 
  -4   7  13       38.67       42.76      3.79 o 
  -3   7  13        8.23        9.78      3.96 o 
  -2   7  13        3.75        4.70      2.80 o 
  -1   7  13       78.28       80.29      2.47 o 
   0   7  13       25.72       22.35      2.73 o 
   1   7  13        0.32        1.06      2.74 o 
   2   7  13        1.36        2.68      3.96 o 
   3   7  13        3.77        3.68      2.97 o 
   4   7  13        1.27        0.33      2.61 o 
   5   7  13        0.07        2.14      4.19 o 
   6   7  13        1.62        8.42      7.35 o 
  -7   8  13       54.90       58.55     11.89 o 
  -6   8  13        0.77        3.00      6.56 o 
  -5   8  13       26.19       25.09      5.13 o 
  -4   8  13        2.31        0.83      0.93 o 
  -3   8  13        9.20        4.76      8.42 o 
  -2   8  13       19.63       14.64      3.89 o 
  -1   8  13       31.41       29.62      3.37 o 
   0   8  13       70.22       79.39      3.57 o 
   1   8  13       70.12       76.13      3.66 o 
   2   8  13        1.16        0.55      3.30 o 
   3   8  13        0.49        4.97      4.19 o 
   4   8  13       25.24       32.42      5.66 o 
   5   8  13        0.53        1.30      4.35 o 
  -6   9  13        6.84        6.79      9.68 o 
  -5   9  13        7.02        6.57      7.63 o 
  -4   9  13        5.13        1.62      5.55 o 
  -3   9  13        4.00        3.28      6.48 o 
  -2   9  13        8.67        9.16      4.71 o 
  -1   9  13        6.71        5.08      4.40 o 
   0   9  13       13.47       11.94      4.52 o 
   1   9  13       63.28       63.69      4.35 o 
   2   9  13        1.99        4.82      4.61 o 
   3   9  13        0.44        4.96      5.03 o 
   4   9  13        7.15       17.13      6.04 o 
  -4  10  13        4.22        0.02      1.19 o 
  -3  10  13        0.41       -0.48      2.13 o 
  -2  10  13        9.27       12.62      8.30 o 
  -1  10  13       29.17       37.29      6.42 o 
   0  10  13        0.11       -1.34      5.82 o 
   1  10  13        0.63        0.55      4.77 o 
   2  10  13       10.28        4.66      6.91 o 
   3  10  13        5.90        8.29      8.54 o 
  -2  11  13        1.82        0.25      3.37 o 
  -1  11  13       11.84        9.31     10.22 o 
   0  11  13        0.00       -0.01      6.96 o 
   1  11  13        6.07        3.85      6.80 o 
   2  11  13       10.96        3.65     21.40 o 
  -9   0  14       16.30       17.68      9.21 o 
  -8   0  14       24.17       28.52      6.42 o 
  -7   0  14      100.16       92.55      6.25 o 
  -6   0  14        6.61        6.67      3.94 o 
  -5   0  14       48.53       44.83      3.22 o 
  -4   0  14      143.73      158.07      3.83 o 
  -3   0  14      420.64      423.30     10.65 o 
  -2   0  14        0.07       -1.35      1.35 o 
  -1   0  14        1.45        0.85      1.04 o 
   0   0  14       83.49       87.89      2.23 o 
   1   0  14      253.49      261.13      3.26 o 
   2   0  14       23.36       24.27      2.18 o 
   3   0  14        0.26       -0.44      1.37 o 
   4   0  14        1.52        2.15      2.19 o 
   5   0  14        0.07        4.21      7.16 o 
   6   0  14       30.17       32.65      7.36 o 
   7   0  14       12.08       13.00      6.88 o 
   8   0  14        4.12        6.93     13.96 o 
  -9   1  14       22.40       23.02      5.92 o 
  -8   1  14       95.38      101.85      4.80 o 
  -7   1  14        0.50        0.67      3.26 o 
  -6   1  14        1.03        0.67      0.60 o 
  -5   1  14       28.47       28.25      2.43 o 
  -4   1  14       32.32       39.17      2.17 o 
  -3   1  14      738.08      782.87     21.34 o 
  -2   1  14      206.90      243.76      4.27 o 
  -1   1  14       91.38       94.84      1.67 o 
   0   1  14        2.95        2.84      1.66 o 
   1   1  14        4.62        8.16      1.80 o 
   2   1  14        1.39        1.71      0.93 o 
   3   1  14       72.78       78.03      1.60 o 
   4   1  14       10.38       10.76      2.12 o 
   5   1  14        6.23        3.50      2.53 o 
   6   1  14        0.59        0.75      3.09 o 
   7   1  14        2.49        4.42      7.63 o 
   8   1  14        0.43       -0.52     13.01 o 
  -9   2  14        0.06        2.78      4.60 o 
  -8   2  14       60.09       64.64      4.93 o 
  -7   2  14        3.19        2.01      3.48 o 
  -6   2  14        3.73        5.77      3.77 o 
  -5   2  14       59.35       58.97      2.49 o 
  -4   2  14       27.77       24.70      2.23 o 
  -3   2  14      200.84      183.94      3.76 o 
  -2   2  14      501.04      550.84      6.05 o 
  -1   2  14       36.76       37.66      1.29 o 
   0   2  14       92.24      102.09      2.16 o 
   1   2  14        3.81        3.00      1.43 o 
   2   2  14       19.31       21.56      1.26 o 
   3   2  14        1.44        0.17      1.37 o 
   4   2  14       55.02       64.47      2.36 o 
   5   2  14        1.67        3.90      1.48 o 
   6   2  14       23.97       28.71      3.99 o 
   7   2  14       10.75       15.36      5.14 o 
   8   2  14        0.12       -0.65     41.45 o 
  -9   3  14        0.06        3.61      6.14 o 
  -8   3  14        4.67        8.97      5.44 o 
  -7   3  14       11.11       12.79      5.61 o 
  -6   3  14       49.44       48.09      3.47 o 
  -5   3  14       23.07       20.93      2.49 o 
  -4   3  14        7.06        5.54      2.29 o 
  -3   3  14       71.09       56.64      1.49 o 
  -2   3  14      625.30      662.90     10.90 o 
  -1   3  14      371.07      373.76      4.45 o 
   0   3  14      255.82      254.56      3.69 o 
   1   3  14      115.92      112.19      2.68 o 
   2   3  14       19.86       20.70      1.71 o 
   3   3  14       10.06        6.36      1.65 o 
   4   3  14       70.83       74.66      2.70 o 
   5   3  14       52.66       60.29      3.18 o 
   6   3  14       17.89       20.05      4.37 o 
   7   3  14       30.94       35.18      5.47 o 
   8   3  14        0.00       -3.92      9.29 o 
  -8   4  14        2.24        1.97      5.79 o 
  -7   4  14       57.31       61.30      5.23 o 
  -6   4  14        5.14        0.77      2.14 o 
  -5   4  14       19.52       17.81      2.76 o 
  -4   4  14       58.80       50.59      2.49 o 
  -3   4  14       79.07       71.95      1.80 o 
  -2   4  14       17.49       17.24      1.70 o 
  -1   4  14       16.63       14.18      1.75 o 
   0   4  14      117.19      123.16      2.63 o 
   1   4  14        0.34        0.33      0.99 o 
   2   4  14      419.25      440.49     16.41 o 
   3   4  14        1.10        2.40      2.22 o 
   4   4  14        5.24        6.40      3.42 o 
   5   4  14       18.69       22.71      3.47 o 
   6   4  14        3.08        1.46      2.56 o 
   7   4  14        4.41        3.87      4.43 o 
  -8   5  14       28.71       25.27      8.41 o 
  -7   5  14        1.35       -0.30      1.29 o 
  -6   5  14        3.72        5.13      3.70 o 
  -5   5  14        0.26        0.11      2.88 o 
  -4   5  14       35.65       36.22      2.77 o 
  -3   5  14       30.36       29.10      1.99 o 
  -2   5  14        5.58        5.52      2.09 o 
  -1   5  14       39.09       36.44      1.78 o 
   0   5  14        5.88        6.63      1.71 o 
   1   5  14       10.12        8.56      1.89 o 
   2   5  14       39.96       38.45      2.38 o 
   3   5  14        1.45        2.60      3.59 o 
   4   5  14        1.52        2.01      3.95 o 
   5   5  14        1.14        2.39      4.37 o 
   6   5  14        0.00        2.20      3.52 o 
   7   5  14        2.96        2.27      3.62 o 
  -8   6  14       32.47       57.88     12.63 o 
  -7   6  14       35.88       47.60      6.40 o 
  -6   6  14        7.82        7.18      4.86 o 
  -5   6  14        0.35        0.18      0.87 o 
  -4   6  14       16.36        6.48      4.14 o 
  -3   6  14        9.35        9.04      2.18 o 
  -2   6  14       78.46       68.14      2.10 o 
  -1   6  14       18.76       15.30      2.06 o 
   0   6  14        6.81        5.31      1.83 o 
   1   6  14       18.16       17.78      2.00 o 
   2   6  14        5.10        5.15      2.67 o 
   3   6  14        2.20        1.80      1.93 o 
   4   6  14        0.36        0.27      2.91 o 
   5   6  14        8.22        9.79      5.31 o 
   6   6  14        0.01        2.12      2.19 o 
  -7   7  14       53.61       63.81      7.24 o 
  -6   7  14        9.26       10.95      5.02 o 
  -5   7  14       49.74       54.16      4.65 o 
  -4   7  14       44.52       45.77      4.17 o 
  -3   7  14        5.65        3.14      3.03 o 
  -2   7  14        5.87        1.66      1.73 o 
  -1   7  14        0.03       -0.20      0.63 o 
   0   7  14        9.74        9.04      3.05 o 
   1   7  14       11.49       11.74      3.36 o 
   2   7  14        3.94        2.33      7.45 o 
   3   7  14        4.03        5.30      3.92 o 
   4   7  14        1.57        1.17      4.21 o 
   5   7  14        3.56        5.65      4.60 o 
  -6   8  14        3.39        7.10      5.69 o 
  -5   8  14       12.37       11.80      5.17 o 
  -4   8  14       19.12       22.21      4.84 o 
  -3   8  14        4.14        8.13      5.16 o 
  -2   8  14        0.21        0.01      1.44 o 
  -1   8  14        0.00       -1.08      2.16 o 
   0   8  14        0.55        1.51      3.25 o 
   1   8  14        1.87        0.66      0.98 o 
   2   8  14       14.13       20.51      4.93 o 
   3   8  14        2.84       12.28      5.06 o 
   4   8  14       10.66       13.01      6.20 o 
   5   8  14        1.32       -0.86      7.60 o 
  -5   9  14       35.89       37.87      7.76 o 
  -4   9  14        3.09        3.24      6.49 o 
  -3   9  14        1.21       -0.73      3.16 o 
  -2   9  14        3.48        2.07      5.37 o 
  -1   9  14       12.08       13.27      4.51 o 
   0   9  14        3.62        0.68      4.68 o 
   1   9  14        4.33       11.18      4.99 o 
   2   9  14        9.13       14.50      4.31 o 
   3   9  14       12.67       17.00      5.74 o 
   4   9  14        2.95        7.67      7.47 o 
  -4  10  14        3.24       -0.15      2.93 o 
  -3  10  14        2.77        5.45      7.65 o 
  -2  10  14        6.43        2.20      5.44 o 
  -1  10  14        1.83        6.52      7.45 o 
   0  10  14        0.87        0.53      2.02 o 
   1  10  14        4.45        1.97      4.49 o 
   2  10  14       12.76        8.75      7.43 o 
  -1  11  14        0.04        0.59      1.47 o 
   0  11  14        0.12        0.09      2.00 o 
   1  11  14        1.05       -2.24     10.78 o 
   2  11  14        2.10       -1.43     10.51 o 
  -9   1  15       12.17       15.80      5.90 o 
  -8   1  15        7.34       11.59      4.73 o 
  -7   1  15        8.46       10.67      4.32 o 
  -6   1  15        1.55        1.14      2.73 o 
  -5   1  15        4.63        1.40      1.68 o 
  -4   1  15      323.57      348.47      7.63 o 
  -3   1  15       18.08       20.35      1.53 o 
  -2   1  15       62.33       60.41      1.63 o 
  -1   1  15       47.78       43.98      1.44 o 
   0   1  15       58.95       52.08      1.54 o 
   1   1  15        0.22       -1.21      1.23 o 
   2   1  15       73.47       76.00      1.93 o 
   3   1  15        0.74        0.60      1.24 o 
   4   1  15        6.73        5.31      2.20 o 
   5   1  15        1.83        1.72      2.37 o 
   6   1  15        0.39        0.50      8.01 o 
   7   1  15        8.88        6.27      5.72 o 
  -9   2  15       17.53       20.96     12.56 o 
  -8   2  15        4.99        6.88      4.20 o 
  -7   2  15       25.77       22.92      4.23 o 
  -6   2  15       84.63       87.65      3.86 o 
  -5   2  15       33.58       27.85      2.75 o 
  -4   2  15       55.42       56.53      2.85 o 
  -3   2  15      295.04      310.45      5.24 o 
  -2   2  15       33.87       32.39      1.39 o 
  -1   2  15      537.51      577.20      8.75 o 
   0   2  15       61.76       70.60      2.12 o 
   1   2  15       79.57       87.97      1.77 o 
   2   2  15       98.42       95.14      2.09 o 
   3   2  15        1.98        1.21      1.47 o 
   4   2  15       16.71       18.23      2.27 o 
   5   2  15       10.00       13.83      3.33 o 
   6   2  15       20.37       24.51      4.54 o 
   7   2  15       10.74       14.16      5.25 o 
   8   2  15        0.67       -0.03      0.47 o 
  -8   3  15        3.00        4.07      3.55 o 
  -7   3  15        6.19        5.92      5.22 o 
  -6   3  15       37.34       30.27      3.78 o 
  -5   3  15        1.77        0.06      1.44 o 
  -4   3  15      200.11      216.17      4.91 o 
  -3   3  15       83.68       76.12      1.79 o 
  -2   3  15        6.66        2.87      1.10 o 
  -1   3  15        7.74        7.57      1.54 o 
   0   3  15       98.21      108.54      2.77 o 
   1   3  15        0.02        0.64      1.12 o 
   2   3  15      198.31      217.39      2.73 o 
   3   3  15        9.49       10.15      2.59 o 
   4   3  15       55.94       52.90      2.93 o 
   5   3  15        0.01        2.21      3.23 o 
   6   3  15        1.85        4.19      3.15 o 
   7   3  15        2.73        4.91      4.06 o 
  -8   4  15        0.34        3.60      7.17 o 
  -7   4  15       25.57       31.95      5.47 o 
  -6   4  15        2.67        0.38      1.22 o 
  -5   4  15       48.70       39.55      3.60 o 
  -4   4  15       12.70        8.45      2.78 o 
  -3   4  15        2.03        1.04      1.06 o 
  -2   4  15      120.81      109.21      2.15 o 
  -1   4  15       35.27       31.84      1.72 o 
   0   4  15      129.38      119.29      2.08 o 
   1   4  15       53.72       55.48      2.73 o 
   2   4  15       13.67       14.61      2.53 o 
   3   4  15       15.64       17.75      3.10 o 
   4   4  15        1.91       -0.01      1.29 o 
   5   4  15        1.06       -0.21      2.79 o 
   6   4  15        0.98        0.59      2.83 o 
   7   4  15        1.40        6.05      7.54 o 
  -8   5  15        4.18        7.56     10.03 o 
  -7   5  15        1.62        1.72      4.73 o 
  -6   5  15       12.63       15.42      4.45 o 
  -5   5  15        0.92        0.77      3.51 o 
  -4   5  15        5.86        0.79      1.28 o 
  -3   5  15        0.10       -1.09      1.63 o 
  -2   5  15        0.38       -0.93      1.58 o 
  -1   5  15       16.51       14.86      2.09 o 
   0   5  15      241.45      263.63      3.02 o 
   1   5  15       39.59       44.28      2.09 o 
   2   5  15       33.13       24.57      2.54 o 
   3   5  15        2.01        0.56      2.95 o 
   4   5  15        0.82        2.32      2.77 o 
   5   5  15        3.99        0.85      1.72 o 
   6   5  15        7.37        9.89      5.28 o 
  -7   6  15        9.05        8.30      6.02 o 
  -6   6  15       18.56       14.37      4.82 o 
  -5   6  15        1.96        0.33      0.99 o 
  -4   6  15        3.59        5.51      4.35 o 
  -3   6  15       89.66       86.07      3.30 o 
  -2   6  15       13.25       16.72      2.24 o 
  -1   6  15        0.25        0.54      2.61 o 
   0   6  15       31.65       27.22      2.06 o 
   1   6  15        4.40        4.28      2.05 o 
   2   6  15        3.60        2.09      2.46 o 
   3   6  15        4.05        3.24      2.58 o 
   4   6  15        6.18        8.30      4.68 o 
   5   6  15       17.86       22.45      5.37 o 
   6   6  15        0.48        6.41      6.41 o 
  -7   7  15        0.05        4.04      7.80 o 
  -6   7  15       28.30       28.29      5.68 o 
  -5   7  15       39.01       38.52      5.00 o 
  -4   7  15        0.93        2.13      3.88 o 
  -3   7  15        9.87       13.85      3.48 o 
  -2   7  15       67.35       64.35      3.42 o 
  -1   7  15       15.43        9.97      2.84 o 
   0   7  15       21.17       18.92      2.94 o 
   1   7  15       28.12       26.20      3.79 o 
   2   7  15        1.25        2.64      3.29 o 
   3   7  15       13.78       14.57      4.34 o 
   4   7  15        0.23        3.36      6.03 o 
   5   7  15        0.23        1.05      3.62 o 
  -6   8  15        8.30       14.48      6.59 o 
  -5   8  15        0.30        1.97      4.22 o 
  -4   8  15       21.64       32.47      5.04 o 
  -3   8  15        0.05        0.57      3.29 o 
  -2   8  15        2.33        2.52      4.14 o 
  -1   8  15        6.33        2.19      2.11 o 
   0   8  15        1.49        5.84      3.65 o 
   1   8  15        6.71        7.35      3.79 o 
   2   8  15       11.02        9.68      4.69 o 
   3   8  15       24.30       31.05      5.82 o 
   4   8  15        1.03        8.07      7.02 o 
  -5   9  15       13.93       15.70     10.52 o 
  -4   9  15        2.84        3.11      5.89 o 
  -3   9  15       10.70        8.28      6.79 o 
  -2   9  15        4.56        0.37      0.94 o 
  -1   9  15       12.90       10.62      4.90 o 
   0   9  15        2.15       -0.34      1.85 o 
   1   9  15        4.56        7.13      4.76 o 
   2   9  15        5.07        7.81      5.81 o 
   3   9  15        6.34        4.78      6.28 o 
  -4  10  15        4.16        0.49    135.84 o 
  -3  10  15        1.18        0.47      6.05 o 
  -2  10  15        3.25        7.96      8.61 o 
  -1  10  15        2.04        1.79      5.51 o 
   0  10  15        0.74        1.64     17.16 o 
   1  10  15        2.30        1.20     54.19 o 
   2  10  15        0.01        3.40      8.75 o 
  -1  11  15        3.68        8.67     19.95 o 
   0  11  15        0.66       -3.72      7.62 o 
   1  11  15        0.93        0.93    133.67 o 
  -8   0  16        2.38       -0.95      7.93 o 
  -7   0  16       12.93        8.64      5.77 o 
  -6   0  16      144.57      169.23      4.50 o 
  -5   0  16       26.22       33.99      3.66 o 
  -4   0  16        3.39        0.93      4.06 o 
  -3   0  16        3.28       -1.13      3.57 o 
  -2   0  16       29.50       27.22      2.09 o 
  -1   0  16       15.07       10.12      1.99 o 
   0   0  16        8.59        9.52      1.73 o 
   1   0  16        0.47        0.19      1.72 o 
   2   0  16      138.61      155.78      4.04 o 
   3   0  16        4.55        5.82      3.07 o 
   4   0  16        6.94        5.11      4.02 o 
   5   0  16        0.13       -0.06      3.25 o 
   6   0  16       12.08       11.12      6.23 o 
   7   0  16        6.34        5.20      9.01 o 
  -8   1  16        4.23        9.40      4.79 o 
  -7   1  16       96.15      100.51      4.38 o 
  -6   1  16        1.00       -0.12      1.35 o 
  -5   1  16       43.55       42.22      2.60 o 
  -4   1  16        0.19       -0.02      0.92 o 
  -3   1  16      183.70      207.95      3.60 o 
  -2   1  16       19.02       18.26      1.73 o 
  -1   1  16       19.15       20.68      1.62 o 
   0   1  16       11.04        7.02      1.39 o 
   1   1  16       22.95       19.86      1.73 o 
   2   1  16       35.06       38.90      1.96 o 
   3   1  16        8.23        8.04      2.04 o 
   4   1  16        0.13       -0.85      1.48 o 
   5   1  16        0.24        1.68      3.13 o 
   6   1  16       15.68       20.26      5.39 o 
   7   1  16        1.20        0.64      7.37 o 
  -8   2  16       19.12       20.83      5.23 o 
  -7   2  16       35.58       36.00      4.58 o 
  -6   2  16       26.29       27.97      3.50 o 
  -5   2  16        1.93        0.21      0.51 o 
  -4   2  16       40.63       36.11      2.58 o 
  -3   2  16      262.70      278.01      7.54 o 
  -2   2  16       78.23       95.00      1.78 o 
  -1   2  16      159.91      172.53      2.91 o 
   0   2  16      204.17      205.99      2.43 o 
   1   2  16        0.11        0.21      1.34 o 
   2   2  16        2.17        1.05      1.10 o 
   3   2  16        2.05        3.92      1.92 o 
   4   2  16        0.76        1.35      1.83 o 
   5   2  16        3.41        6.01      3.64 o 
   6   2  16       21.69       26.35      4.59 o 
   7   2  16        0.76        2.07      3.05 o 
  -8   3  16        6.80        8.18      6.13 o 
  -7   3  16       33.96       37.69      5.45 o 
  -6   3  16        4.24        4.24      3.29 o 
  -5   3  16        0.45        0.13      0.75 o 
  -4   3  16        0.01        2.58      2.13 o 
  -3   3  16       78.05       74.96      2.35 o 
  -2   3  16       13.39       15.72      1.83 o 
  -1   3  16      214.10      231.17      3.31 o 
   0   3  16       23.39       19.65      1.73 o 
   1   3  16      250.46      268.31      4.99 o 
   2   3  16        7.14        8.85      2.30 o 
   3   3  16        1.47        0.63      1.01 o 
   4   3  16        4.18        4.59      3.55 o 
   5   3  16        6.11        7.21      4.03 o 
   6   3  16       13.14       12.00      5.65 o 
   7   3  16        2.08        6.15     11.37 o 
  -8   4  16        0.06        0.00      0.23 o 
  -7   4  16       19.87       22.44      5.68 o 
  -6   4  16        0.28        2.39      5.92 o 
  -5   4  16       56.39       52.03      3.41 o 
  -4   4  16       10.02        9.12      3.12 o 
  -3   4  16       34.61       32.00      2.36 o 
  -2   4  16        0.76       -0.09      0.63 o 
  -1   4  16       25.67       24.42      1.85 o 
   0   4  16      117.69      122.63      2.21 o 
   1   4  16      294.52      324.70      9.98 o 
   2   4  16       22.62       19.56      3.02 o 
   3   4  16       24.45       24.88      2.94 o 
   4   4  16       17.26       15.07      3.39 o 
   5   4  16        2.15        2.50      2.35 o 
   6   4  16        3.68        3.33      4.76 o 
   7   4  16       10.56       16.17     13.16 o 
  -7   5  16       17.78       15.30      7.49 o 
  -6   5  16        1.89        7.10      4.07 o 
  -5   5  16        4.26        0.46      3.31 o 
  -4   5  16        0.12       -0.59      1.39 o 
  -3   5  16        8.35        7.03      3.16 o 
  -2   5  16        0.35        1.59      2.14 o 
  -1   5  16        1.44        0.38      1.03 o 
   0   5  16        6.76        7.58      2.16 o 
   1   5  16       50.75       41.30      2.41 o 
   2   5  16       14.65       10.57      3.27 o 
   3   5  16        0.02        0.89      1.66 o 
   4   5  16        8.56        8.82      4.03 o 
   5   5  16        1.14        3.58      3.98 o 
   6   5  16        0.85        2.55      2.62 o 
  -7   6  16        0.97        3.17      7.80 o 
  -6   6  16       19.76       16.27      5.39 o 
  -5   6  16        0.62        0.31      1.05 o 
  -4   6  16       12.27       10.54      3.94 o 
  -3   6  16        3.98        4.60      2.62 o 
  -2   6  16       20.68       18.61      2.33 o 
  -1   6  16        1.49        1.28      1.51 o 
   0   6  16        0.72        0.95      1.39 o 
   1   6  16        3.69        3.87      2.87 o 
   2   6  16        9.34        9.93      5.54 o 
   3   6  16       15.21       13.34      3.74 o 
   4   6  16        2.49        4.54      3.66 o 
   5   6  16        0.01        5.32      6.21 o 
  -6   7  16       28.90       37.42      5.88 o 
  -5   7  16        4.56        5.76      5.53 o 
  -4   7  16       40.17       39.07      4.88 o 
  -3   7  16        0.23        0.02      1.53 o 
  -2   7  16       62.49       61.15      3.68 o 
  -1   7  16       49.22       57.71      2.83 o 
   0   7  16       23.71       20.76      3.09 o 
   1   7  16       24.26       25.09      4.04 o 
   2   7  16        0.99        0.51      7.80 o 
   3   7  16        0.63        0.56      3.82 o 
   4   7  16        2.31        2.14      5.54 o 
  -6   8  16       81.05      129.13     14.77 o 
  -5   8  16       38.44       50.18      6.28 o 
  -4   8  16       40.17       43.72      5.54 o 
  -3   8  16       89.18      106.19      5.09 o 
  -2   8  16        1.75        1.42      3.71 o 
  -1   8  16        2.65        0.04      1.86 o 
   0   8  16       14.14       16.98      4.24 o 
   1   8  16       12.76       13.91      5.04 o 
   2   8  16        0.41        1.31      8.25 o 
   3   8  16        0.32        3.84      4.76 o 
   4   8  16        0.81       -0.58      4.30 o 
  -4   9  16       19.10       23.00      7.38 o 
  -3   9  16        3.05        2.56      3.82 o 
  -2   9  16        3.62        2.48      3.95 o 
  -1   9  16        0.00        0.06      3.73 o 
   0   9  16        3.64        4.47      5.37 o 
   1   9  16        8.79       10.36      5.73 o 
   2   9  16        6.37        7.02      5.28 o 
   3   9  16        0.03       -4.67     12.95 o 
  -3  10  16       16.12       23.26     10.87 o 
  -2  10  16        6.24       11.28      9.32 o 
  -1  10  16        7.00        6.95      8.07 o 
   0  10  16        6.13        6.74      7.43 o 
   1  10  16        0.03       -0.07     12.14 o 
  -8   1  17        0.01        0.02      0.56 o 
  -7   1  17       32.80       30.85      4.67 o 
  -6   1  17        3.95        4.73      3.16 o 
  -5   1  17       11.60       13.59      2.99 o 
  -4   1  17       27.63       29.41      2.55 o 
  -3   1  17       16.54       17.58      2.27 o 
  -2   1  17       48.08       49.52      2.04 o 
  -1   1  17        1.72        2.37      1.64 o 
   0   1  17       14.71       14.56      1.98 o 
   1   1  17        4.56        1.78      1.39 o 
   2   1  17       35.44       31.19      2.17 o 
   3   1  17       20.38       17.61      2.30 o 
   4   1  17        5.52        4.87      2.86 o 
   5   1  17        0.21        0.74      4.30 o 
   6   1  17        9.73       10.68      6.61 o 
  -8   2  17        0.01        2.91      4.80 o 
  -7   2  17       15.94       18.30      4.47 o 
  -6   2  17       37.81       47.24      3.45 o 
  -5   2  17       22.33       17.81      3.09 o 
  -4   2  17        0.00        0.76      2.76 o 
  -3   2  17       57.37       50.16      2.57 o 
  -2   2  17      536.26      570.37      5.82 o 
  -1   2  17       24.14       24.54      1.98 o 
   0   2  17       64.13       55.36      1.91 o 
   1   2  17       57.07       48.14      1.86 o 
   2   2  17        8.95        1.19      1.34 o 
   3   2  17       58.29       61.80      2.61 o 
   4   2  17       43.04       46.08      2.97 o 
   5   2  17        3.19        3.26      3.73 o 
   6   2  17        1.69        5.21      4.43 o 
   7   2  17        1.30        6.40     11.23 o 
  -8   3  17        1.06        4.69      9.72 o 
  -7   3  17       42.79       47.91      5.19 o 
  -6   3  17       21.89       22.80      4.16 o 
  -5   3  17       42.61       36.76      3.37 o 
  -4   3  17       46.40       42.61      2.94 o 
  -3   3  17      186.04      185.42      3.53 o 
  -2   3  17       63.05       60.72      2.24 o 
  -1   3  17      225.55      247.93      5.05 o 
   0   3  17        0.97        1.39      1.04 o 
   1   3  17      122.33      127.07      2.17 o 
   2   3  17       84.82       84.06      2.44 o 
   3   3  17      113.92      121.37      4.88 o 
   4   3  17        4.24        3.22      2.89 o 
   5   3  17        0.49        0.17      1.69 o 
   6   3  17        0.09        1.25      4.82 o 
   7   3  17        0.05        2.48     37.08 o 
  -7   4  17       18.68       25.79      6.28 o 
  -6   4  17        4.12        7.92      5.64 o 
  -5   4  17       69.73       73.67      5.13 o 
  -4   4  17       40.06       38.44      3.23 o 
  -3   4  17       12.30        9.14      2.83 o 
  -2   4  17        0.29        0.73      1.11 o 
  -1   4  17       32.79       28.76      1.87 o 
   0   4  17        0.19        0.75      1.87 o 
   1   4  17       86.78       89.83      2.60 o 
   2   4  17       47.10       51.21      2.61 o 
   3   4  17       81.88       83.07      4.37 o 
   4   4  17       15.58       18.90      3.85 o 
   5   4  17        0.30       -0.29      2.44 o 
   6   4  17        2.84        2.77      3.55 o 
  -7   5  17        0.40        0.86      8.85 o 
  -6   5  17       49.89       73.76      5.24 o 
  -5   5  17        2.73        1.94      2.26 o 
  -4   5  17        0.00        0.02      0.82 o 
  -3   5  17        6.42        8.82      3.48 o 
  -2   5  17        0.48       -0.60      1.83 o 
  -1   5  17       16.84       18.99      2.28 o 
   0   5  17        1.21        0.70      1.03 o 
   1   5  17        0.04        1.41      1.87 o 
   2   5  17        2.23        5.41      3.47 o 
   3   5  17       41.35       38.35      3.42 o 
   4   5  17        1.70        5.02      4.64 o 
   5   5  17        8.04       14.27      4.56 o 
  -6   6  17        3.89        5.49      5.55 o 
  -5   6  17        3.39        0.40      0.93 o 
  -4   6  17        2.13        2.72      4.50 o 
  -3   6  17        8.93        7.76      3.24 o 
  -2   6  17        1.17        0.75      1.71 o 
  -1   6  17        1.73        0.13      1.61 o 
   0   6  17       12.14       10.48      2.83 o 
   1   6  17       17.60       16.24      3.24 o 
   2   6  17       29.80       26.93      6.50 o 
   3   6  17       11.51        7.07      4.50 o 
   4   6  17       12.85       13.81      4.78 o 
   5   6  17        0.85        3.16      4.15 o 
  -6   7  17        9.19        9.46      8.03 o 
  -5   7  17        6.41        9.43      5.96 o 
  -4   7  17        7.52        3.28      4.52 o 
  -3   7  17       73.82       98.08      5.40 o 
  -2   7  17        5.54        6.79      3.74 o 
  -1   7  17        2.26        2.81      2.66 o 
   0   7  17        0.18       -0.13      1.41 o 
   1   7  17        2.04        3.68      4.81 o 
   2   7  17        4.20        4.42      3.79 o 
   3   7  17        0.79        1.53      4.29 o 
   4   7  17        0.22        3.67      6.98 o 
  -6   8  17       78.68      114.16     15.53 o 
  -5   8  17       29.15       46.30      8.48 o 
  -4   8  17       14.65       18.23      5.86 o 
  -3   8  17        0.71        0.74      5.65 o 
  -2   8  17       10.64        7.46      5.06 o 
  -1   8  17        4.16        1.33      3.54 o 
   0   8  17       44.52       47.80      5.00 o 
   1   8  17        1.56        3.49      6.39 o 
   2   8  17        9.17       10.34      5.93 o 
   3   8  17        0.21        0.81      3.86 o 
  -4   9  17       15.72       20.44     10.94 o 
  -3   9  17        0.31       -0.36      3.92 o 
  -2   9  17       13.80       29.82      7.36 o 
  -1   9  17       18.06       23.25      6.17 o 
   0   9  17        0.00        0.34      1.78 o 
   1   9  17        3.87       12.60      7.62 o 
   2   9  17       10.00        6.01      8.54 o 
   3   9  17        1.07        0.20      4.53 o 
  -2  10  17       19.99       33.24     17.07 o 
  -1  10  17        0.84        3.03      7.15 o 
   0  10  17        0.05       -0.08      0.82 o 
  -8   0  18        0.81        0.58      2.00 o 
  -7   0  18       24.15       20.64      5.79 o 
  -6   0  18       79.98       96.37      4.96 o 
  -5   0  18      106.86      111.19      4.30 o 
  -4   0  18        5.18        5.29      3.44 o 
  -3   0  18       77.01       66.92      5.28 o 
  -2   0  18        0.76        0.44      2.90 o 
  -1   0  18       40.31       46.13      3.18 o 
   0   0  18       36.37       31.96      3.06 o 
   1   0  18       35.71       26.39      2.63 o 
   2   0  18        0.86       -1.34      4.68 o 
   3   0  18        4.83        6.62      3.69 o 
   4   0  18       27.60       38.84      4.40 o 
   5   0  18        8.59       12.39      6.42 o 
   6   0  18        0.00       -2.98     19.53 o 
  -8   1  18        1.54        2.93      6.95 o 
  -7   1  18        2.50        6.99      4.39 o 
  -6   1  18        0.78        0.13      3.79 o 
  -5   1  18        3.88        5.25      3.57 o 
  -4   1  18        2.86        2.34      1.79 o 
  -3   1  18       14.03       10.73      2.47 o 
  -2   1  18       34.76       30.14      2.25 o 
  -1   1  18       26.98       26.16      2.20 o 
   0   1  18       32.91       29.00      2.30 o 
   1   1  18        0.00       -0.48      1.70 o 
   2   1  18       21.88       23.47      3.06 o 
   3   1  18       19.15       21.13      2.65 o 
   4   1  18       11.25       12.73      3.35 o 
   5   1  18        0.01       -0.03      1.82 o 
   6   1  18        2.97        6.97      5.36 o 
  -8   2  18       21.78       23.79      8.77 o 
  -7   2  18        0.13        2.51      3.27 o 
  -6   2  18       15.92       19.09      3.64 o 
  -5   2  18       35.07       35.33      3.28 o 
  -4   2  18       45.56       49.07      3.11 o 
  -3   2  18        1.23        3.29      2.86 o 
  -2   2  18       18.64       16.68      2.90 o 
  -1   2  18        0.08       -0.21      0.90 o 
   0   2  18        4.18        0.12      0.85 o 
   1   2  18        0.04       -1.01      1.07 o 
   2   2  18       18.87       18.12      2.69 o 
   3   2  18        7.96        6.43      2.59 o 
   4   2  18        4.87        2.32      2.62 o 
   5   2  18        0.29        2.24      3.98 o 
   6   2  18        1.33        0.43      2.04 o 
  -8   3  18        0.01        0.93    189.42 o 
  -7   3  18       31.28       32.78      4.95 o 
  -6   3  18       57.37       60.74      4.72 o 
  -5   3  18       52.54       67.58      3.75 o 
  -4   3  18        2.87        5.26      4.35 o 
  -3   3  18        2.73        4.45      3.56 o 
  -2   3  18        0.00        0.38      1.66 o 
  -1   3  18      125.84      136.27      2.52 o 
   0   3  18       80.69       74.31      2.22 o 
   1   3  18        8.06        8.63      2.48 o 
   2   3  18       20.14       18.09      2.53 o 
   3   3  18        0.29        0.78      2.59 o 
   4   3  18       15.33       15.04      3.87 o 
   5   3  18        3.46        3.59      5.13 o 
   6   3  18        0.15       -0.02      0.37 o 
  -7   4  18       14.90       17.52      7.08 o 
  -6   4  18        7.33       13.01      5.57 o 
  -5   4  18       72.48       89.48      6.84 o 
  -4   4  18       13.90       19.25      4.02 o 
  -3   4  18       31.14       37.61      3.56 o 
  -2   4  18       26.62       30.95      3.00 o 
  -1   4  18        2.94        3.65      2.28 o 
   0   4  18       32.74       37.89      2.51 o 
   1   4  18        2.24        1.42      0.97 o 
   2   4  18        7.30        7.16      2.89 o 
   3   4  18        5.98       11.03      3.13 o 
   4   4  18        4.01        4.88      4.24 o 
   5   4  18        4.93        4.49      3.64 o 
   6   4  18        0.12        1.85     15.34 o 
  -7   5  18        2.73       14.01     14.57 o 
  -6   5  18        1.22        0.78      1.87 o 
  -5   5  18        5.75        7.22      6.00 o 
  -4   5  18        0.69        0.04      1.54 o 
  -3   5  18       33.96       35.36      3.59 o 
  -2   5  18       47.83       49.34      2.67 o 
  -1   5  18        0.04        1.02      1.87 o 
   0   5  18        0.05       -0.08      1.96 o 
   1   5  18       38.85       42.45      3.27 o 
   2   5  18        0.36       -0.64      3.52 o 
   3   5  18       26.19       27.72      3.46 o 
   4   5  18        1.49        3.07      3.88 o 
   5   5  18        4.11        6.10      5.15 o 
  -6   6  18        1.98        0.37      0.88 o 
  -5   6  18       11.62       14.23      5.35 o 
  -4   6  18        4.13        1.01      2.56 o 
  -3   6  18        2.83        2.05      4.02 o 
  -2   6  18        3.76        4.53      3.87 o 
  -1   6  18       17.86       19.62      2.68 o 
   0   6  18        3.64        3.22      2.08 o 
   1   6  18        0.02       -0.70      1.93 o 
   2   6  18        1.04        1.29      2.37 o 
   3   6  18        0.09        0.20      1.08 o 
   4   6  18        0.53        2.26      5.41 o 
  -6   7  18        1.71        3.30     13.11 o 
  -5   7  18       10.87       13.34      7.00 o 
  -4   7  18        0.31        2.29      4.48 o 
  -3   7  18       48.10       53.53      5.16 o 
  -2   7  18        8.30        7.31      5.08 o 
  -1   7  18       12.45       14.84      3.76 o 
   0   7  18        0.23       -0.98      4.39 o 
   1   7  18        0.43        0.00      0.18 o 
   2   7  18        0.30       -0.81      3.54 o 
   3   7  18        0.66        0.21      1.22 o 
  -5   8  18       16.76       30.29     11.11 o 
  -4   8  18       37.30       37.47      6.59 o 
  -3   8  18        2.06        0.17      1.46 o 
  -2   8  18        8.02        5.89      5.74 o 
  -1   8  18        0.47        0.33      5.43 o 
   0   8  18        0.20        0.52      5.16 o 
   1   8  18        2.26        3.50      5.11 o 
   2   8  18        0.28        0.93      3.59 o 
  -4   9  18       42.95       64.85     15.53 o 
  -3   9  18        0.48        1.74      6.65 o 
  -2   9  18       32.99       42.61      8.45 o 
  -1   9  18       17.89       29.07      6.38 o 
   0   9  18        2.69        3.17      6.00 o 
   1   9  18        0.75        4.15      7.06 o 
   2   9  18        0.26        3.30      8.45 o 
  -8   1  19        0.06        2.17     16.74 o 
  -7   1  19       13.58       14.14      4.97 o 
  -6   1  19       30.02       37.53      3.88 o 
  -5   1  19       18.35       19.33      3.18 o 
  -4   1  19        0.96        1.74      2.31 o 
  -3   1  19        5.30        6.66      2.54 o 
  -2   1  19        0.88        0.89      2.43 o 
  -1   1  19       43.51       47.16      2.48 o 
   0   1  19        5.04        6.63      2.35 o 
   1   1  19        9.63        8.16      2.80 o 
   2   1  19       10.43        8.40      3.32 o 
   3   1  19        4.63        6.39      3.06 o 
   4   1  19        7.04        8.02      4.25 o 
   5   1  19        2.25        5.51      4.09 o 
  -7   2  19        0.01        1.70      3.43 o 
  -6   2  19        0.13        0.05      1.07 o 
  -5   2  19        6.21        3.64      1.90 o 
  -4   2  19        3.46        3.24      2.97 o 
  -3   2  19        9.35        3.04      2.80 o 
  -2   2  19       31.54       29.11      3.34 o 
  -1   2  19       13.00       14.07      2.90 o 
   0   2  19        2.18        0.15      0.80 o 
   1   2  19       16.48       14.17      2.60 o 
   2   2  19       18.88       14.00      2.90 o 
   3   2  19       21.04       19.25      3.19 o 
   4   2  19        0.01        2.19      3.53 o 
   5   2  19        3.49        5.13      5.43 o 
   6   2  19        1.44        2.63     21.44 o 
  -7   3  19        1.45        5.84      7.55 o 
  -6   3  19        0.53        1.31      1.58 o 
  -5   3  19       14.64       15.29      3.95 o 
  -4   3  19        0.23       -0.05      1.79 o 
  -3   3  19        2.17        4.54      3.36 o 
  -2   3  19       32.48       26.12      3.09 o 
  -1   3  19        2.54        2.74      1.95 o 
   0   3  19       51.39       54.51      2.76 o 
   1   3  19        4.08        4.94      2.78 o 
   2   3  19       47.85       46.76      3.02 o 
   3   3  19        5.88        4.58      3.21 o 
   4   3  19       14.07       15.34      4.06 o 
   5   3  19        0.05        1.87      5.78 o 
   6   3  19        1.42        1.89      9.25 o 
  -6   4  19       37.19       52.12      6.31 o 
  -5   4  19       26.45       36.39      4.88 o 
  -4   4  19       12.74        8.29      4.08 o 
  -3   4  19       72.26       72.48      4.05 o 
  -2   4  19       35.38       30.55      3.32 o 
  -1   4  19       37.94       28.95      2.62 o 
   0   4  19       11.48       14.74      2.76 o 
   1   4  19       44.69       39.31      2.85 o 
   2   4  19       60.59       60.08      2.97 o 
   3   4  19        1.95        3.40      2.22 o 
   4   4  19        2.51        6.00      4.89 o 
   5   4  19        1.23        2.14      3.68 o 
  -6   5  19        8.94       10.38      6.78 o 
  -5   5  19       10.03       12.58      5.62 o 
  -4   5  19        0.00       -0.40      5.46 o 
  -3   5  19       38.19       46.87      3.90 o 
  -2   5  19        0.51        1.49      2.33 o 
  -1   5  19        0.36        0.32      0.88 o 
   0   5  19        0.93        0.26      0.88 o 
   1   5  19        3.10        1.82      1.25 o 
   2   5  19       16.02       15.03      3.14 o 
   3   5  19       19.78       19.09      3.80 o 
   4   5  19        1.60        1.52      1.35 o 
   5   5  19       14.71        9.70     11.61 o 
  -6   6  19        1.98        2.24     18.27 o 
  -5   6  19       13.02       21.37      6.25 o 
  -4   6  19        2.34        6.62      4.57 o 
  -3   6  19       28.35       32.49      4.53 o 
  -2   6  19        7.23        7.29      3.89 o 
  -1   6  19       23.65       29.44      3.84 o 
   0   6  19        4.08        3.36      3.17 o 
   1   6  19        0.15        0.19      2.04 o 
   2   6  19        0.22       -0.37      5.34 o 
   3   6  19        3.91        5.30      5.17 o 
   4   6  19        0.15        0.28      3.83 o 
  -5   7  19        1.31       -1.42      6.26 o 
  -4   7  19        0.04       -0.25      1.24 o 
  -3   7  19        0.01        1.33      2.65 o 
  -2   7  19       28.26       39.04      6.29 o 
  -1   7  19       19.11       21.40      4.68 o 
   0   7  19        1.55        2.35      5.19 o 
   1   7  19        0.02       -1.48      5.52 o 
   2   7  19        9.97        8.54      5.36 o 
   3   7  19        2.12        6.14      8.12 o 
  -4   8  19        3.61        1.13      3.63 o 
  -3   8  19       12.59       14.31      6.30 o 
  -2   8  19        3.36        4.55      8.48 o 
  -1   8  19        4.55        2.36      6.20 o 
   0   8  19        0.52       -0.67      6.27 o 
   1   8  19       15.25       18.42      6.70 o 
   2   8  19        3.25        4.35      7.49 o 
  -3   9  19        6.34        2.49     15.58 o 
  -2   9  19        8.80       10.82     11.29 o 
  -1   9  19        0.82        1.26      4.49 o 
   0   9  19       10.85       10.83      7.28 o 
   1   9  19        0.03        1.37      8.44 o 
  -7   0  20       10.99        5.08      7.14 o 
  -6   0  20       41.52       48.09      6.16 o 
  -5   0  20       11.19       17.77      5.31 o 
  -4   0  20       42.33       57.82      4.57 o 
  -3   0  20        4.27        2.55      5.40 o 
  -2   0  20        3.59        6.25      7.97 o 
  -1   0  20       30.02       31.22      5.06 o 
   0   0  20        5.07        4.68      4.51 o 
   1   0  20        4.94        0.97      2.20 o 
   2   0  20       11.41        9.31      4.18 o 
   3   0  20        2.71        2.68      4.91 o 
   4   0  20       20.27       24.48      6.74 o 
   5   0  20        0.61        2.31      7.82 o 
  -7   1  20       13.90       18.24      5.69 o 
  -6   1  20       26.13       25.49      4.21 o 
  -5   1  20        2.85       -0.01      2.22 o 
  -4   1  20       35.81       45.91      3.34 o 
  -3   1  20       21.75       26.25      3.44 o 
  -2   1  20       48.41       49.37      3.73 o 
  -1   1  20       26.85       23.23      3.52 o 
   0   1  20        0.35        2.14      2.60 o 
   1   1  20        4.85        1.41      0.91 o 
   2   1  20       14.15       11.49      3.50 o 
   3   1  20        6.42        6.28      3.46 o 
   4   1  20       13.27       13.22      4.24 o 
   5   1  20        0.05       -0.07     12.58 o 
  -7   2  20        2.09        3.91      8.74 o 
  -6   2  20        6.23        3.75      3.90 o 
  -5   2  20       16.67       17.73      3.97 o 
  -4   2  20       13.00       10.65      3.75 o 
  -3   2  20        0.25        0.41      1.62 o 
  -2   2  20        0.73        0.14      1.10 o 
  -1   2  20        2.40        1.24      2.84 o 
   0   2  20        0.60       -0.97      1.77 o 
   1   2  20        9.86        9.92      2.94 o 
   2   2  20        2.70        2.05      3.26 o 
   3   2  20        7.75        7.00      4.50 o 
   4   2  20        5.38        8.50      4.20 o 
   5   2  20        2.88        5.35      5.30 o 
  -7   3  20        0.28        3.27      8.11 o 
  -6   3  20        0.27        2.02      2.20 o 
  -5   3  20        4.64        7.77      5.28 o 
  -4   3  20        8.28        8.44      4.53 o 
  -3   3  20       16.43       13.32      4.41 o 
  -2   3  20        1.35       -1.12      2.19 o 
  -1   3  20       61.87       60.02      2.94 o 
   0   3  20       14.35       14.11      2.81 o 
   1   3  20        0.22       -0.39      0.98 o 
   2   3  20        0.01        0.03      2.48 o 
   3   3  20       12.46       10.66      3.57 o 
   4   3  20        8.43        6.81      4.69 o 
   5   3  20        0.76        2.39      4.04 o 
  -6   4  20       55.03       63.37      6.96 o 
  -5   4  20        6.18        8.87      5.10 o 
  -4   4  20       12.83       13.85      5.07 o 
  -3   4  20       35.81       35.81      4.49 o 
  -2   4  20       22.71       19.81      4.16 o 
  -1   4  20       38.15       31.05      3.52 o 
   0   4  20       53.32       53.44      3.21 o 
   1   4  20       16.82       18.92      3.23 o 
   2   4  20        3.87        5.48      3.15 o 
   3   4  20       35.54       36.95      3.57 o 
   4   4  20        4.59        6.08      5.79 o 
   5   4  20        2.85        2.37      9.43 o 
  -6   5  20        0.00        2.40      6.42 o 
  -5   5  20       29.59       44.22      5.68 o 
  -4   5  20        0.34        3.88      5.53 o 
  -3   5  20        0.06       -0.43      1.37 o 
  -2   5  20       14.67       13.66      4.14 o 
  -1   5  20       19.86       25.56      3.78 o 
   0   5  20        7.84        7.98      3.30 o 
   1   5  20        4.32        7.67      3.16 o 
   2   5  20        5.91        8.74      4.09 o 
   3   5  20        0.47        3.05      5.70 o 
   4   5  20        5.57        9.82      6.24 o 
  -5   6  20        9.72       13.97      9.65 o 
  -4   6  20        1.29        6.04      5.38 o 
  -3   6  20        0.16        0.97      6.23 o 
  -2   6  20       26.74       32.19      5.54 o 
  -1   6  20       65.70       69.36      4.72 o 
   0   6  20        9.19        7.10      4.77 o 
   1   6  20       15.58       19.63      4.36 o 
   2   6  20        0.00       -1.06      2.91 o 
   3   6  20        0.76        2.73      4.39 o 
   4   6  20        0.18       -0.52     25.71 o 
  -4   7  20        5.58       13.62      9.27 o 
  -3   7  20        0.50        0.39      0.77 o 
  -2   7  20        0.42        2.74     10.73 o 
  -1   7  20        0.02        0.21      0.84 o 
   0   7  20        5.62        5.94      5.93 o 
   1   7  20        0.52        0.11      6.30 o 
   2   7  20        0.98        1.54      2.84 o 
   3   7  20        2.51       -4.28     26.66 o 
  -4   8  20        1.70        1.98      8.89 o 
  -3   8  20        1.51       -2.33      5.98 o 
  -2   8  20        0.09        3.27      8.46 o 
  -1   8  20        3.19       -0.45      7.04 o 
   0   8  20        0.03        0.64      3.79 o 
   1   8  20        0.29       -0.25      5.12 o 
  -7   1  21        7.31        7.25     13.70 o 
  -6   1  21        2.13        0.19      1.06 o 
  -5   1  21        8.29        8.53      4.47 o 
  -4   1  21        0.04       -1.13      2.11 o 
  -3   1  21        4.86        3.39      4.41 o 
  -2   1  21        2.77        4.57      5.61 o 
  -1   1  21       10.52        8.37      3.87 o 
   0   1  21        9.63       10.66      3.34 o 
   1   1  21        1.15        1.99      2.46 o 
   2   1  21        0.90        1.35      1.99 o 
   3   1  21        1.86        2.95      2.76 o 
   4   1  21        3.47        7.96      5.51 o 
  -7   2  21        0.97        1.78      8.95 o 
  -6   2  21        4.08        3.95      4.10 o 
  -5   2  21       15.00       15.45      4.82 o 
  -4   2  21        1.88        4.78      4.76 o 
  -3   2  21       11.74       10.21      4.17 o 
  -2   2  21        6.53        6.21      3.80 o 
  -1   2  21       35.58       36.64      3.96 o 
   0   2  21        4.86        4.30      3.37 o 
   1   2  21        3.42        5.06      3.78 o 
   2   2  21        2.74        2.01      1.98 o 
   3   2  21        1.49        1.06      2.19 o 
   4   2  21        9.20       10.63      4.61 o 
   5   2  21       17.46       19.29     11.33 o 
  -7   3  21        7.58       16.46     14.57 o 
  -6   3  21        3.72        6.53      6.17 o 
  -5   3  21        2.13        1.92      4.18 o 
  -4   3  21       38.17       51.51      4.99 o 
  -3   3  21        0.18        0.20      0.71 o 
  -2   3  21        5.49        0.84      3.78 o 
  -1   3  21        4.54        2.69      3.92 o 
   0   3  21       17.80       18.73      3.43 o 
   1   3  21        0.39        0.06      3.22 o 
   2   3  21        0.31        0.25      2.61 o 
   3   3  21        8.22        7.74      3.79 o 
   4   3  21        4.10        4.17      4.49 o 
   5   3  21        0.31        4.56     19.97 o 
  -5   4  21        0.93        2.15      2.31 o 
  -4   4  21        0.00       -1.60      5.22 o 
  -3   4  21        3.05        1.17      3.94 o 
  -2   4  21        5.59        6.92      4.70 o 
  -1   4  21        2.59       -1.66      3.60 o 
   0   4  21       18.47       15.32      3.46 o 
   1   4  21        7.70        8.81      3.63 o 
   2   4  21        0.90        0.85      1.54 o 
   3   4  21        8.95       11.48      4.01 o 
   4   4  21        0.16       -0.28      1.83 o 
  -5   5  21       81.15      124.21      7.71 o 
  -4   5  21       20.64       24.82      5.95 o 
  -3   5  21       22.39       29.45      4.57 o 
  -2   5  21        8.19        4.49      4.03 o 
  -1   5  21       75.55       91.58      4.19 o 
   0   5  21        3.25        0.81      1.06 o 
   1   5  21       61.80       69.18      4.14 o 
   2   5  21        2.65        2.89      2.90 o 
   3   5  21        7.50        9.44      5.11 o 
  -4   6  21        2.75        0.35      2.39 o 
  -3   6  21        3.33       10.31      7.41 o 
  -2   6  21        4.05        3.75      8.32 o 
  -1   6  21        7.55        7.77      5.26 o 
   0   6  21        5.58        5.01      2.90 o 
   1   6  21        0.05       -1.61      4.82 o 
   2   6  21        0.30        0.22      3.96 o 
   3   6  21        1.98        2.51      8.60 o 
  -4   7  21        1.55        1.87     11.32 o 
  -3   7  21        1.32        6.72     13.35 o 
  -2   7  21        0.42       -1.18      9.76 o 
  -1   7  21        1.70        0.09      2.56 o 
   0   7  21        8.43        8.67      6.87 o 
   1   7  21        6.43        7.48      8.02 o 
   2   7  21        0.00       -0.41      3.36 o 
   0   8  21        0.04        6.64     18.25 o 
  -6   0  22        0.19       -0.02      0.90 o 
  -5   0  22      161.16      238.57     19.83 o 
  -4   0  22       36.74       39.32      7.31 o 
  -3   0  22       27.43       40.12      6.94 o 
  -2   0  22        8.41        8.54      6.68 o 
  -1   0  22        3.31        7.08      6.30 o 
   0   0  22       38.24       44.56      9.55 o 
   1   0  22       14.79       11.47      4.85 o 
   2   0  22        0.04        0.09      3.18 o 
   3   0  22        3.75        3.66      5.88 o 
   4   0  22        1.83        2.15     49.83 o 
  -7   1  22        0.16        2.07     25.91 o 
  -6   1  22        2.27        6.59      9.16 o 
  -5   1  22        7.93       11.75      6.05 o 
  -4   1  22        2.43        0.78      1.22 o 
  -3   1  22        1.22        0.58      4.03 o 
  -2   1  22        0.02       -0.13      3.55 o 
  -1   1  22        5.12        5.95      4.74 o 
   0   1  22        0.01        1.42      2.78 o 
   1   1  22        0.05        1.89      2.73 o 
   2   1  22        0.48        1.19      3.28 o 
   3   1  22        0.20        1.02      1.05 o 
   4   1  22        3.34        4.13      9.61 o 
  -6   2  22        0.46        2.82     25.49 o 
  -5   2  22        0.07       -0.18      2.83 o 
  -4   2  22       10.08       11.03      6.29 o 
  -3   2  22       16.04       12.26      5.01 o 
  -2   2  22        0.39        0.02      0.10 o 
  -1   2  22       24.57       21.61      4.98 o 
   0   2  22        0.33       -0.41      2.16 o 
   1   2  22        0.35       -0.93      2.65 o 
   2   2  22        1.56        0.33      1.56 o 
   3   2  22        5.13        5.49      4.31 o 
   4   2  22        2.65        7.43      7.37 o 
  -6   3  22        7.88       10.60     13.14 o 
  -5   3  22       27.12       30.09      6.38 o 
  -4   3  22        9.31        9.01      5.65 o 
  -3   3  22        0.00       -0.07      0.76 o 
  -2   3  22        0.09       -0.43      2.25 o 
  -1   3  22        3.28        5.78      4.54 o 
   0   3  22       22.06       25.24      4.63 o 
   1   3  22        0.15       -0.50      3.58 o 
   2   3  22        0.19       -0.52      0.84 o 
   3   3  22       12.73       11.34      4.45 o 
   4   3  22        0.29        3.27      9.39 o 
  -5   4  22        0.26        2.78     15.50 o 
  -4   4  22        0.03        1.16      7.96 o 
  -3   4  22       30.92       45.30      5.62 o 
  -2   4  22        4.78        1.90      2.48 o 
  -1   4  22        2.16        1.27      1.78 o 
   0   4  22        0.26        0.41      2.96 o 
   1   4  22       21.36       24.43      4.96 o 
   2   4  22        0.03        1.39      4.05 o 
   3   4  22        0.05       -0.01      0.44 o 
  -5   5  22        1.76        3.97     22.24 o 
  -4   5  22        1.14        7.54      6.58 o 
  -3   5  22       31.32       40.38      4.96 o 
  -2   5  22        0.30       -1.09      3.84 o 
  -1   5  22        0.62       -0.15      1.34 o 
   0   5  22        0.57        3.09      5.02 o 
   1   5  22        5.80        7.88      5.04 o 
   2   5  22        2.02        3.62      5.32 o 
   3   5  22        2.28        1.19     15.01 o 
  -4   6  22        3.68        6.28     17.11 o 
  -2   6  22        3.78        6.55     10.28 o 
  -1   6  22        3.70        3.35      7.50 o 
   0   6  22        6.71       10.17      6.96 o 
   1   6  22        5.52        6.83      8.73 o 
   2   6  22        1.67        7.69     10.81 o 
   0   7  22        0.61       -0.27      8.49 o 
  -5   1  23        6.38        6.75      8.97 o 
  -4   1  23        3.12        5.47      5.78 o 
  -3   1  23       24.45       29.67      4.86 o 
  -2   1  23        6.86        6.37      4.37 o 
  -1   1  23       11.52       17.05      6.03 o 
   0   1  23        6.04        3.63      4.51 o 
   1   1  23        9.30       10.86      4.19 o 
   2   1  23        0.76        2.94      4.10 o 
   3   1  23        0.05       -1.22      4.63 o 
  -5   2  23        0.57       -0.80      6.32 o 
  -4   2  23       22.75       24.52      6.12 o 
  -3   2  23        0.28       -0.12      3.73 o 
  -2   2  23        5.29        8.30      4.71 o 
  -1   2  23        6.70        4.07      3.74 o 
   0   2  23        0.06        0.17      1.62 o 
   1   2  23        0.96        3.35      5.02 o 
   2   2  23        1.28        0.84      2.36 o 
   3   2  23        0.13        1.79      6.97 o 
  -5   3  23       30.85       39.73     10.01 o 
  -4   3  23        4.42        5.35      6.92 o 
  -3   3  23       14.60       20.62      5.74 o 
  -2   3  23        9.08       14.40      6.11 o 
  -1   3  23        2.20        3.44      4.26 o 
   0   3  23        4.66        8.14      5.79 o 
   1   3  23        0.52        0.57      3.60 o 
   2   3  23        1.77        0.64      6.66 o 
   3   3  23        1.11        0.31      5.15 o 
  -4   4  23       52.82       74.55      7.61 o 
  -3   4  23       12.28       22.23      6.29 o 
  -2   4  23       17.66       19.64      5.41 o 
  -1   4  23       31.14       38.81      5.46 o 
   0   4  23        6.18        3.98      5.20 o 
   1   4  23       14.08       16.03      5.15 o 
   2   4  23       13.90       16.73      9.09 o 
   3   4  23        0.01        6.75     16.42 o 
  -4   5  23       40.09       63.09     13.47 o 
  -3   5  23        1.60        2.79      3.77 o 
  -2   5  23        0.88       -0.47      3.51 o 
  -1   5  23        0.13       -1.41      6.83 o 
   0   5  23       32.83       32.81      6.87 o 
   1   5  23        1.82        7.09     12.67 o 
   2   5  23       10.87       25.80     13.63 o 
  -1   6  23        0.97       -0.13      3.32 o 
   0   6  23        7.89        8.50      8.58 o 
  -4   0  24       18.61       28.12     12.50 o 
  -3   0  24       16.33       28.32      8.54 o 
  -2   0  24        1.10        0.67      2.14 o 
  -1   0  24        2.52        5.32     13.23 o 
   0   0  24       16.45       15.21      7.26 o 
   1   0  24        1.30        0.09      1.82 o 
   3   0  24        1.88        2.84     21.40 o 
  -4   1  24        1.30       -1.78      9.03 o 
  -3   1  24       31.11       44.40      6.20 o 
  -2   1  24        1.81        4.19      6.62 o 
  -1   1  24        0.74        2.85      9.12 o 
   0   1  24        1.23        4.02      5.38 o 
   1   1  24        1.10        0.94      2.84 o 
   3   1  24        1.07        1.28      3.84 o 
  -4   2  24       10.73       14.45      8.06 o 
  -3   2  24        6.87        7.31      7.21 o 
  -2   2  24        5.37        5.02      6.89 o 
  -1   2  24        5.78        7.77      6.03 o 
   0   2  24        9.37       14.38      6.04 o 
   1   2  24        0.04        3.47      7.97 o 
   2   2  24        5.35        5.84     16.39 o 
  -4   3  24        7.99       15.79     13.32 o 
  -3   3  24        1.94        4.22      7.67 o 
  -2   3  24       38.98       43.76      6.41 o 
  -1   3  24       13.87       17.12      6.94 o 
   0   3  24        0.00        1.10      6.40 o 
   1   3  24       21.91       21.26     12.56 o 
  -3   4  24        0.06        5.43      5.24 o 
  -2   4  24       16.99       19.80      6.99 o 
  -1   4  24       11.46       14.99      7.11 o 
   0   4  24        0.02        1.61      5.49 o 
   1   4  24       14.14       15.98     12.06 o 
  -2   5  24        3.06        3.40     21.08 o 
  -1   5  24        0.26       -2.35      6.30 o 
  -4   1  25        3.13       -1.42      8.10 o 
  -3   1  25        2.50        1.07      7.81 o 
  -4   2  25       26.89       35.61     15.40 o 
  -3   2  25        6.83        4.38     29.15 o 
  -2   2  25        5.92        7.65     12.61 o 
  -1   2  25        4.14        7.57     17.34 o 
  -2   3  25       15.42       28.67     12.88 o 
  -1   3  25        0.26       -5.02     21.98 o 
                                                 
